# Supplementary material for: Brain-derived neurotrophic factor supports pericyte and vascular homeostasis in the aging brain
Source: Acta Neuropathol Commun. 2025 Dec 1;13:246. doi: 10.1186/s40478-025-02181-y (PMC12667088; doi:10.1186/s40478-025-02181-y)
Supplement: Supplementary file 2 — Supplementary Material 2. [file 40478_2025_2181_MOESM2_ESM.xlsx]

## Sheet: liana_sig_fdr05
source	target	ligand_complex	receptor_complex	lr_means	cellphone_pvals	expr_prod	scaled_weight	lr_logfc	spec_weight	lrscore	specificity_rank	magnitude_rank	pval	fdr
Astrocyte	Neuron_Dopamine	Nrxn1	Nlgn1	11.6137	0	134.093	0.835125	1.54434	0.0200224	0.91108	0.0886912	3.03721e-09	0	0
Neuron_Dopamine	Astrocyte	Nlgn1	Nrxn1	11.6137	0	134.093	0.835125	1.54434	0.0200224	0.91108	0.0886912	3.03721e-09	0	0
Astrocyte	Astrocyte	Nlgn1	Nrxn1	11.5238	0	131.844	0.816312	1.52802	0.0196867	0.910392	0.0886912	1.65357e-08	0	0
Astrocyte	Astrocyte	Nrxn1	Nlgn1	11.5238	0	131.844	0.816312	1.52802	0.0196867	0.910392	0.0886912	1.65357e-08	0	0
Astrocyte	Neuron_Glutamate	Nrxn1	Nlgn1	11.5035	0	131.337	0.812056	1.78101	0.0196109	0.910235	0.0886912	4.08323e-08	0	0
Neuron_Glutamate	Astrocyte	Nlgn1	Nrxn1	11.5035	0	131.337	0.812056	1.78101	0.0196109	0.910235	0.0886912	4.08323e-08	0	0
VLMC	Astrocyte	Ptn	Ptprz1	11.4115	0	129.877	1.71188	4.18564	0.0360538	0.909777	0.017481	6.61408e-08	0	0
VLMC	Endothelial	Ptn	Ptprb	11.3554	0	128.531	1.70069	7.67443	0.108486	0.909349	0.000739262	8.63873e-08	0	0
Astrocyte	Neuron_GABA	Nrxn1	Nlgn1	11.3341	0	127.102	0.776634	1.86818	0.0189786	0.908887	0.0886912	1.21818e-07	0	0
Neuron_GABA	Astrocyte	Nlgn1	Nrxn1	11.3341	0	127.102	0.776634	1.86818	0.0189786	0.908887	0.0886912	1.21818e-07	0	0
Neuron_Glutamate	Neuron_Dopamine	Nrxn1	Nlgn1	11.0259	0	121.481	0.712264	0.65242	0.0181392	0.906997	0.0886912	1.78506e-07	0	0
Neuron_Dopamine	Neuron_Glutamate	Nlgn1	Nrxn1	11.0259	0	121.481	0.712264	0.65242	0.0181392	0.906997	0.0886912	1.78506e-07	0	0
Peri_Ntrk2+	Astrocyte	Ptn	Ptprz1	10.9781	0	120.494	1.60924	3.44102	0.033449	0.906652	0.0242442	2.28107e-07	0	0
Peri_Ntrk2zero	Astrocyte	Ptn	Ptprz1	10.9577	0	120.054	1.60442	3.65393	0.0333267	0.906497	0.0245583	3.45527e-07	0	0
Neuron_Glutamate	Astrocyte	Nrxn1	Nlgn1	10.936	0	119.444	0.693451	0.636097	0.0178351	0.906281	0.0886912	4.13345e-07	0	0
Astrocyte	Neuron_Glutamate	Nlgn1	Nrxn1	10.936	0	119.444	0.693451	0.636097	0.0178351	0.906281	0.0886912	4.13345e-07	0	0
Peri_Ntrk2+	Endothelial	Ptn	Ptprb	10.922	0	119.245	1.59805	6.92981	0.100649	0.90621	0.00114071	4.87235e-07	0	0
Neuron_Glutamate	Neuron_Glutamate	Nrxn1	Nlgn1	10.9157	0	118.984	0.689195	0.88909	0.0177665	0.906117	0.0886912	5.67196e-07	0	0
Neuron_Glutamate	Neuron_Glutamate	Nlgn1	Nrxn1	10.9157	0	118.984	0.689195	0.88909	0.0177665	0.906117	0.0886912	5.67196e-07	0	0
Neuron_Dopamine	Neuron_Dopamine	Nlgn1	Nrxn1	10.9102	0	119	0.688101	0.348847	0.0177688	0.906123	0.146419	6.83256e-07	0	0
Neuron_Dopamine	Neuron_Dopamine	Nrxn1	Nlgn1	10.9102	0	119	0.688101	0.348847	0.0177688	0.906123	0.146419	6.83256e-07	0	0
Peri_Ntrk2zero	Endothelial	Ptn	Ptprb	10.9016	0	118.809	1.59323	7.14272	0.100281	0.906054	0.00116963	7.77384e-07	0	0
Astrocyte	Neuron_Serotonin	Nrxn1	Nlgn1	10.9677	0	117.943	0.699995	1.06631	0.0176109	0.905742	0.0886912	8.10109e-07	0	0
Neuron_Serotonin	Astrocyte	Nlgn1	Nrxn1	10.9677	0	117.943	0.699995	1.06631	0.0176109	0.905742	0.0886912	8.10109e-07	0	0
VLMC	Endothelial	Igf2	Igf1r	10.8755	0	118.069	2.80908	6.68057	0.0688994	0.905788	0.000720394	8.43509e-07	0	0
Neuron_Dopamine	Neuron_GABA	Nlgn1	Nrxn1	10.8327	0	117.336	0.671883	0.412035	0.0175203	0.905522	0.127208	1.09619e-06	0	0
Neuron_GABA	Neuron_Dopamine	Nrxn1	Nlgn1	10.8327	0	117.336	0.671883	0.412035	0.0175203	0.905522	0.127208	1.09619e-06	0	0
Astrocyte	Neuron_Dopamine	Nlgn1	Nrxn1	10.8203	0	117.005	0.669288	0.332525	0.0174709	0.905401	0.151889	1.25542e-06	0	0
Neuron_Dopamine	Astrocyte	Nrxn1	Nlgn1	10.8203	0	117.005	0.669288	0.332525	0.0174709	0.905401	0.151889	1.25542e-06	0	0
Neuron_Dopamine	Neuron_Serotonin	Nlgn1	Nrxn1	10.8123	0	116.898	0.667628	0.205486	0.017455	0.905362	0.1993	1.42544e-06	0	0
Neuron_Serotonin	Neuron_Dopamine	Nrxn1	Nlgn1	10.8123	0	116.898	0.667628	0.205486	0.017455	0.905362	0.1993	1.42544e-06	0	0
Neuron_Glutamate	Neuron_Dopamine	Nlgn1	Nrxn1	10.8	0	116.554	0.665031	0.585517	0.0174036	0.905236	0.0886912	1.60625e-06	0	0
Neuron_Dopamine	Neuron_Glutamate	Nrxn1	Nlgn1	10.8	0	116.554	0.665031	0.585517	0.0174036	0.905236	0.0886912	1.60625e-06	0	0
Astrocyte	OPC-Oligo	Nrxn1	Nlgn1	10.8652	0	115.38	0.678551	1.76969	0.0172282	0.904801	0.0886912	1.60625e-06	0	0
OPC-Oligo	Astrocyte	Nlgn1	Nrxn1	10.8652	0	115.38	0.678551	1.76969	0.0172282	0.904801	0.0886912	1.60625e-06	0	0
Neuron_GABA	Neuron_Glutamate	Nlgn1	Nrxn1	10.7463	0	115.148	0.653773	0.976259	0.0171937	0.904714	0.0886912	2.00024e-06	0	0
Astrocyte	Neuron_GABA	Nlgn1	Nrxn1	10.7427	0	115.368	0.65307	0.395713	0.0172265	0.904796	0.132331	2.00024e-06	0	0
Neuron_Glutamate	Neuron_GABA	Nrxn1	Nlgn1	10.7463	0	115.148	0.653773	0.976259	0.0171937	0.904714	0.0886912	2.00024e-06	0	0
Neuron_GABA	Astrocyte	Nrxn1	Nlgn1	10.7427	0	115.368	0.65307	0.395713	0.0172265	0.904796	0.132331	2.00024e-06	0	0
Neuron_GABA	Neuron_Glutamate	Nrxn1	Nlgn1	10.7224	0	114.924	0.648813	0.648706	0.0171602	0.90463	0.0886912	2.43739e-06	0	0
Astrocyte	Neuron_Serotonin	Nlgn1	Nrxn1	10.7223	0	114.938	0.648815	0.189163	0.0171623	0.904635	0.20589	2.43739e-06	0	0
Neuron_Serotonin	Astrocyte	Nrxn1	Nlgn1	10.7223	0	114.938	0.648815	0.189163	0.0171623	0.904635	0.20589	2.43739e-06	0	0
Neuron_Glutamate	Neuron_GABA	Nlgn1	Nrxn1	10.7224	0	114.924	0.648813	0.648706	0.0171602	0.90463	0.0886912	2.43739e-06	0	0
Neuron_Glutamate	Neuron_Serotonin	Nlgn1	Nrxn1	10.702	0	114.496	0.644558	0.442156	0.0170962	0.904469	0.118835	2.67215e-06	0	0
Neuron_Serotonin	Neuron_Glutamate	Nrxn1	Nlgn1	10.702	0	114.496	0.644558	0.442156	0.0170962	0.904469	0.118835	2.67215e-06	0	0
Neuron_Dopamine	Neuron_GABA	Nrxn1	Nlgn1	10.6306	0	112.797	0.629609	0.672687	0.0168425	0.903821	0.0886912	2.91769e-06	0	0
Neuron_GABA	Neuron_Dopamine	Nlgn1	Nrxn1	10.6306	0	112.797	0.629609	0.672687	0.0168425	0.903821	0.0886912	2.91769e-06	0	0
Endothelial	Peri_Ntrk2zero	App	Grm7	10.6291	0	112.792	0.712549	1.7464	0.0142735	0.903819	0.0886912	3.10893e-06	0	0
Neuron_Dopamine	Peri_Ntrk2zero	App	Grm7	10.6159	0	112.499	0.70697	1.47377	0.0142364	0.903706	0.0886912	3.23979e-06	0	0
Neuron_GABA	Neuron_GABA	Nrxn1	Nlgn1	10.5531	0	111.219	0.613391	0.735875	0.016607	0.903207	0.0886912	3.44114e-06	0	0
Neuron_GABA	Neuron_GABA	Nlgn1	Nrxn1	10.5531	0	111.219	0.613391	0.735875	0.016607	0.903207	0.0886912	3.44114e-06	0	0
SMC	Neuron_Dopamine	Ntn4	Dcc	10.5339	0	110.888	1.78305	4.23425	0.064751	0.903076	0.00106809	3.7902e-06	0	0
Endothelial	Peri_Ntrk2+	App	Grm7	10.535	0	110.873	0.6926	1.54601	0.0140306	0.903071	0.0886912	3.7902e-06	0	0
Neuron_Serotonin	Neuron_GABA	Nrxn1	Nlgn1	10.5327	0	110.804	0.609137	0.529325	0.016545	0.903043	0.0955712	4.00773e-06	0	0
Neuron_GABA	Neuron_Serotonin	Nlgn1	Nrxn1	10.5327	0	110.804	0.609137	0.529325	0.016545	0.903043	0.0955712	4.00773e-06	0	0
Neuron_Dopamine	Peri_Ntrk2+	App	Grm7	10.5218	0	110.585	0.687021	1.27338	0.0139942	0.902957	0.0886912	4.23132e-06	0	0
Endothelial	Neuron_Dopamine	App	Dcc	10.5036	0	110.232	0.790518	1.48222	0.0185612	0.902817	0.0886912	4.38375e-06	0	0
Neuron_Dopamine	Neuron_Dopamine	App	Dcc	10.4903	0	109.946	0.784939	1.2096	0.018513	0.902702	0.0886912	4.53888e-06	0	0
Neuron_Serotonin	Peri_Ntrk2zero	App	Grm7	10.4785	0	109.461	0.649132	1.35972	0.0138519	0.902508	0.0886912	4.6967e-06	0	0
SMC	Peri_Ntrk2zero	Mfge8	Pdgfrb	10.4725	0	109.351	2.35403	4.37788	0.0495662	0.902464	0.00410948	4.85722e-06	0	0
Neuron_Serotonin	Astrocyte	Ncam1	Ptprz1	10.4505	0	109.073	1.3778	2.74077	0.0391159	0.902352	0.0121122	5.02044e-06	0	0
Endothelial	Peri_Ntrk2zero	Cxcl12	Grm7	10.4479	0	108.785	1.2475	4.30521	0.0416837	0.902235	0.00889018	5.18635e-06	0	0
OPC-Oligo	Astrocyte	Ncam1	Ptprz1	10.4293	0	108.614	1.37299	2.83001	0.0389513	0.902166	0.0123083	5.52626e-06	0	0
Neuron_Dopamine	Astrocyte	Ncam1	Ptprz1	10.4278	0	108.582	1.37265	2.70612	0.0389397	0.902153	0.012313	5.70026e-06	0	0
OPC-Oligo	Peri_Ntrk2zero	App	Grm7	10.4368	0	108.539	0.63159	1.73476	0.0137353	0.902135	0.0886912	5.70026e-06	0	0
SMC	Peri_Ntrk2+	Mfge8	Pdgfrb	10.4242	0	108.394	2.34026	3.5032	0.0491323	0.902076	0.0042841	6.05634e-06	0	0
VLMC	Neuron_Dopamine	Dcn	Erbb4	10.4165	0	108.479	3.34152	5.89144	0.113334	0.902111	4.49201e-05	6.05634e-06	0	0
Neuron_Serotonin	Peri_Ntrk2+	App	Grm7	10.3844	0	107.598	0.629182	1.15933	0.0136162	0.90175	0.0886912	6.23842e-06	0	0
Neuron_Dopamine	Neuron_Dopamine	Dscam	Dcc	10.3657	0	107.251	1.06718	1.58981	0.0418428	0.901607	0.0886912	6.80085e-06	0	0
Neuron_Serotonin	Astrocyte	Cntn1	Ptprz1	10.3646	0	107.215	1.43481	3.15367	0.044823	0.901592	0.00642253	6.99371e-06	0	0
Neuron_Serotonin	Neuron_Glutamate	Nlgn1	Nrxn1	10.3799	0	106.85	0.577134	0.174393	0.0159546	0.901441	0.213097	7.28806e-06	0	0
Neuron_Glutamate	Neuron_Serotonin	Nrxn1	Nlgn1	10.3799	0	106.85	0.577134	0.174393	0.0159546	0.901441	0.213097	7.28806e-06	0	0
Endothelial	Peri_Ntrk2+	Cxcl12	Grm7	10.3538	0	106.934	1.22755	4.10483	0.0409744	0.901476	0.00960354	7.38753e-06	0	0
Neuron_Serotonin	Neuron_Dopamine	App	Dcc	10.353	0	106.976	0.7271	1.09554	0.0180129	0.901493	0.0886912	7.58848e-06	0	0
OPC-Oligo	Peri_Ntrk2+	App	Grm7	10.3427	0	106.692	0.611641	1.53437	0.0135016	0.901375	0.0886912	7.79212e-06	0	0
Endothelial	Endothelial	Gnai2	Igf1r	10.3548	0	106.27	1.06016	4.34239	0.013665	0.901199	0.0886912	7.79212e-06	0	0
Astrocyte	Astrocyte	Ncam1	Ptprz1	10.319	0	106.227	1.34799	2.78853	0.0380954	0.901181	0.013679	7.99846e-06	0	0
OPC-Oligo	Neuron_Dopamine	App	Dcc	10.3113	0	106.076	0.709559	1.47058	0.0178613	0.901117	0.0886912	8.2075e-06	0	0
Peri_Ntrk2zero	Peri_Ntrk2zero	Mfge8	Pdgfrb	10.3036	0	105.621	2.30995	4.44351	0.0478752	0.900926	0.00485482	8.41923e-06	0	0
Neuron_GABA	Peri_Ntrk2zero	App	Grm7	10.2881	0	105.25	0.56898	0.993451	0.0133191	0.900769	0.0886912	8.63365e-06	0	0
Neuron_Glutamate	Peri_Ntrk2zero	App	Grm7	10.2652	0	104.743	0.559345	0.929966	0.013255	0.900553	0.0886912	9.29309e-06	0	0
Neuron_Serotonin	Neuron_Dopamine	Nlgn1	Nrxn1	10.2643	0	104.668	0.552971	-0.129179	0.0156287	0.90052	0.376182	9.6319e-06	0	0
Neuron_Dopamine	Neuron_Serotonin	Nrxn1	Nlgn1	10.2643	0	104.668	0.552971	-0.129179	0.0156287	0.90052	0.376182	9.6319e-06	0	0
Peri_Ntrk2+	Peri_Ntrk2zero	Mfge8	Pdgfrb	10.2641	0	104.749	2.29964	4.1179	0.0474802	0.900555	0.00502841	9.97677e-06	0	0
Neuron_Glutamate	OPC-Oligo	Nrxn1	Nlgn1	10.2774	0	104.528	0.55569	0.877775	0.0156079	0.900461	0.0886912	1.00931e-05	0	0
OPC-Oligo	Neuron_Glutamate	Nlgn1	Nrxn1	10.2774	0	104.528	0.55569	0.877775	0.0156079	0.900461	0.0886912	1.00931e-05	0	0
Peri_Ntrk2zero	Peri_Ntrk2+	Mfge8	Pdgfrb	10.2552	0	104.696	2.29618	3.56883	0.0474561	0.900533	0.00504415	1.02101e-05	0	0
Astrocyte	VLMC	Apoe	Lrp1	10.2375	0	104.271	1.61816	3.79453	0.0231422	0.90035	0.0373834	1.06847e-05	0	0
Neuron_Dopamine	Astrocyte	Cntn1	Ptprz1	10.2365	0	104.44	1.40516	2.84622	0.0436629	0.900423	0.00726489	1.06847e-05	0	0
Peri_Ntrk2+	Peri_Ntrk2+	Mfge8	Pdgfrb	10.2158	0	103.832	2.28587	3.24322	0.0470645	0.900161	0.00520602	1.09261e-05	0	0
Neuron_GABA	Peri_Ntrk2+	App	Grm7	10.194	0	103.459	0.549031	0.793063	0.0130924	0.899999	0.0886912	1.14169e-05	0	0
Neuron_GABA	Neuron_Serotonin	Nrxn1	Nlgn1	10.1867	0	103.204	0.536752	-0.0659909	0.0154101	0.899888	0.33588	1.17921e-05	0	0
Neuron_Serotonin	Neuron_GABA	Nlgn1	Nrxn1	10.1867	0	103.204	0.536752	-0.0659909	0.0154101	0.899888	0.33588	1.17921e-05	0	0
Neuron_Glutamate	Peri_Ntrk2+	App	Grm7	10.1711	0	102.961	0.539395	0.729579	0.0130294	0.899782	0.0886912	1.21733e-05	0	0
Neuron_Serotonin	SMC	Ncam1	Cacna1c	10.1654	0	103.327	0.912318	1.86906	0.0193066	0.899942	0.0886912	1.2954e-05	0	0
Neuron_GABA	Neuron_Dopamine	App	Dcc	10.1626	0	102.861	0.646949	0.729274	0.0173201	0.899738	0.0886912	1.32196e-05	0	0
Neuron_Serotonin	Neuron_Serotonin	Nrxn1	Nlgn1	10.1663	0	102.819	0.532498	-0.272541	0.0153527	0.899719	0.476943	1.33534e-05	0	0
Neuron_Serotonin	Neuron_Serotonin	Nlgn1	Nrxn1	10.1663	0	102.819	0.532498	-0.272541	0.0153527	0.899719	0.476943	1.33534e-05	0	0
OPC-Oligo	SMC	Ncam1	Cacna1c	10.1442	0	102.892	0.907508	1.9583	0.0192253	0.899752	0.0886912	1.43089e-05	0	0
Other	Astrocyte	Ptn	Ptprz1	10.1454	0	102.468	1.41207	2.76246	0.0284448	0.899565	0.0493326	1.43089e-05	0	0
Neuron_Dopamine	SMC	Ncam1	Cacna1c	10.1427	0	102.862	0.90717	1.83441	0.0192196	0.899738	0.0886912	1.4588e-05	0	0
OPC-Oligo	Neuron_Dopamine	Nlgn1	Nrxn1	10.1617	0	102.393	0.531526	0.574203	0.0152891	0.899532	0.0886912	1.47286e-05	0	0
Neuron_Dopamine	OPC-Oligo	Nrxn1	Nlgn1	10.1617	0	102.393	0.531526	0.574203	0.0152891	0.899532	0.0886912	1.47286e-05	0	0
VLMC	OPC-Oligo	Dcn	Erbb4	10.1369	0	102.742	3.28479	5.24443	0.10734	0.899685	6.16249e-05	1.51542e-05	0	0
Neuron_Glutamate	Neuron_Dopamine	App	Dcc	10.1397	0	102.366	0.637313	0.665789	0.0172367	0.89952	0.0886912	1.51542e-05	0	0
Neuron_GABA	Astrocyte	Ncam1	Ptprz1	10.1351	0	102.246	1.30631	2.5573	0.0366675	0.899467	0.0162606	1.57312e-05	0	0
Microglia	VLMC	C1qb	Lrp1	10.1338	0	102.3	2.8734	7.27816	0.0956796	0.899491	0.000121964	1.57312e-05	0	0
Neuron_Dopamine	SMC	Rims1	Cacna1c	10.1249	0	102.498	0.951592	1.9679	0.0257013	0.899578	0.073751	1.60238e-05	0	0
Neuron_Serotonin	OPC-Oligo	Ncam1	Ncam2	10.0929	0	101.866	0.912783	1.4916	0.026318	0.899298	0.0886912	1.6319e-05	0	0
Peri_Ntrk2zero	Peri_Ntrk2zero	Lama2	Itga1	10.0856	0	101.593	1.98822	4.02318	0.0415981	0.899177	0.00897788	1.72208e-05	0	0
Other	Endothelial	Ptn	Ptprb	10.0893	0	101.405	1.40087	6.25125	0.0855909	0.899093	0.00297506	1.72208e-05	0	0
Neuron_Glutamate	Astrocyte	Ncam1	Ptprz1	10.088	0	101.227	1.29563	2.43514	0.036302	0.899013	0.0170485	1.75268e-05	0	0
Neuron_Serotonin	Neuron_Dopamine	Dscam	Dcc	10.0792	0	101.058	1.00564	1.10342	0.0394269	0.898937	0.0886912	1.81469e-05	0	0
OPC-Oligo	OPC-Oligo	Ncam1	Ncam2	10.0717	0	101.437	0.907973	1.58085	0.0262072	0.899107	0.0886912	1.8461e-05	0	0
OPC-Oligo	Neuron_GABA	Nlgn1	Nrxn1	10.0842	0	100.961	0.515308	0.637391	0.0150753	0.898894	0.0886912	1.8619e-05	0	0
Neuron_GABA	OPC-Oligo	Nrxn1	Nlgn1	10.0842	0	100.961	0.515308	0.637391	0.0150753	0.898894	0.0886912	1.8619e-05	0	0
Neuron_Dopamine	OPC-Oligo	Ncam1	Ncam2	10.0702	0	101.407	0.907635	1.45696	0.0261994	0.899094	0.0886912	1.87778e-05	0	0
VLMC	Astrocyte	Ptn	Cdh10	10.1995	0	100.793	1.28486	3.32219	0.0259343	0.898818	0.0712542	1.90972e-05	0	0
Peri_Ntrk2zero	Peri_Ntrk2+	Lama2	Itga1	10.0597	0	101.089	1.98221	3.65816	0.0413916	0.898951	0.00917046	1.97442e-05	0	0
Neuron_Serotonin	OPC-Oligo	Nrxn1	Nlgn1	10.0638	0	100.585	0.511054	0.430841	0.0150191	0.898724	0.121907	2.02365e-05	0	0
OPC-Oligo	Neuron_Serotonin	Nlgn1	Nrxn1	10.0638	0	100.585	0.511054	0.430841	0.0150191	0.898724	0.121907	2.02365e-05	0	0
OPC-Oligo	Microglia	Edil3	Itgb5	10.0355	0	100.7	1.99694	4.96994	0.056943	0.898776	0.00207288	2.0402e-05	0	0
OPC-Oligo	Astrocyte	Ptn	Ptprz1	10.0425	0	100.241	1.38771	2.07883	0.0278266	0.898568	0.0535649	2.07349e-05	0	0
Astrocyte	SMC	Ncam1	Cacna1c	10.0339	0	100.632	0.882515	1.91682	0.0188029	0.898745	0.0886912	2.10705e-05	0	0
Endothelial	Other	App	Rpsa	10.003	0	100.022	0.585152	1.29669	0.00861804	0.898468	0.319927	2.14088e-05	0	0
Endothelial	Neuron_Glutamate	App	Grm7	9.99039	0	99.7646	0.577139	0.914174	0.0126249	0.898351	0.0939678	2.20935e-05	0	0
VLMC	Peri_Ntrk2zero	Lama1	Itga1	9.99117	0	99.6219	3.20487	6.90891	0.173841	0.898285	2.00327e-06	2.20935e-05	0	0
Neuron_Dopamine	Other	App	Rpsa	9.98979	0	99.7627	0.579572	1.02406	0.00859567	0.89835	0.321936	2.24399e-05	0	0
Endothelial	Microglia	Gnai2	P2ry12	9.98434	0	99.3209	2.06715	6.4875	0.0547859	0.898147	0.00252554	2.31407e-05	0	0
Neuron_Dopamine	Neuron_Glutamate	App	Grm7	9.97715	0	99.5057	0.57156	0.641545	0.0125921	0.898232	0.0949594	2.38523e-05	0	0
OPC-Oligo	Endothelial	Ptn	Ptprb	9.9864	0	99.2015	1.37651	5.56762	0.0837307	0.898092	0.00338032	2.38523e-05	0	0
Peri_Ntrk2+	Peri_Ntrk2zero	Lama2	Itga1	9.97344	0	99.2516	1.95675	3.48831	0.0406393	0.898115	0.0100004	2.42121e-05	0	0
Neuron_Glutamate	Neuron_Dopamine	Dscam	Dcc	9.98333	0	98.9856	0.985047	1.25698	0.0386183	0.897992	0.0886912	2.45746e-05	0	0
VLMC	Peri_Ntrk2+	Lama1	Itga1	9.96526	0	99.1273	3.19886	6.54389	0.172978	0.898058	2.15363e-06	2.49398e-05	0	0
Astrocyte	OPC-Oligo	Ncam1	Ncam2	9.96142	0	99.2081	0.88298	1.53937	0.0256314	0.898095	0.0886912	2.53077e-05	0	0
Peri_Ntrk2+	Peri_Ntrk2+	Lama2	Itga1	9.94752	0	98.7589	1.95074	3.12329	0.0404376	0.897887	0.0102361	2.56783e-05	0	0
Neuron_Serotonin	Peri_Ntrk2+	Ncam1	Cacna1c	9.9385	0	98.7547	0.856986	1.66175	0.0184522	0.897885	0.0886912	2.64276e-05	0	0
Neuron_Serotonin	Peri_Ntrk2zero	Ncam1	Cacna1c	9.93383	0	98.6605	0.855849	1.80041	0.0184346	0.897841	0.0886912	2.68063e-05	0	0
Neuron_Glutamate	SMC	Rims1	Cacna1c	9.92172	0	98.33	0.907617	1.87872	0.0246562	0.897687	0.0862238	2.71876e-05	0	0
SMC	Microglia	Mfge8	Itgb5	9.91861	0	98.3787	2.29084	4.53847	0.0453988	0.89771	0.00583788	2.75717e-05	0	0
OPC-Oligo	Peri_Ntrk2+	Ncam1	Cacna1c	9.91729	0	98.3391	0.852175	1.751	0.0183745	0.897692	0.0886912	2.79584e-05	0	0
Neuron_Dopamine	Peri_Ntrk2+	Ncam1	Cacna1c	9.9158	0	98.3098	0.851838	1.62711	0.018369	0.897678	0.0886912	2.83478e-05	0	0
OPC-Oligo	Peri_Ntrk2zero	Ncam1	Cacna1c	9.91262	0	98.2452	0.851038	1.88966	0.018357	0.897648	0.0886912	2.91348e-05	0	0
Neuron_Dopamine	Peri_Ntrk2zero	Ncam1	Cacna1c	9.91112	0	98.2159	0.850701	1.76577	0.0183515	0.897634	0.0886912	2.95323e-05	0	0
Astrocyte	Other	Apoe	Lrp1	9.90349	0	96.9441	1.52038	3.01706	0.021516	0.897034	0.0809203	3.07409e-05	0	0
Neuron_Dopamine	Peri_Ntrk2+	Rims1	Cacna1c	9.89805	0	97.9618	0.896259	1.7606	0.0245639	0.897515	0.0874992	3.11491e-05	0	0
Neuron_Dopamine	Peri_Ntrk2zero	Rims1	Cacna1c	9.89337	0	97.8682	0.895122	1.89926	0.0245404	0.897471	0.0877293	3.15601e-05	0	0
VLMC	OPC-Oligo	Ptn	Cdh10	10.0354	0	96.8536	1.24355	3.09976	0.0249206	0.896991	0.083134	3.19737e-05	0	0
Neuron_Dopamine	Peri_Ntrk2zero	Dlk1	Notch3	9.88263	0	97.4677	2.71409	4.78752	0.1599	0.897282	3.23691e-05	3.19737e-05	0	0
Neuron_Glutamate	Astrocyte	Cntn1	Ptprz1	9.88085	0	96.7413	1.32289	2.51601	0.0404444	0.896937	0.012089	3.28091e-05	0	0
Neuron_Serotonin	SMC	Rims1	Cacna1c	9.87172	0	97.3048	0.896803	1.69413	0.0243991	0.897205	0.0886912	3.32308e-05	0	0
VLMC	Peri_Ntrk2zero	Cxcl12	Grm7	9.89959	0	96.6559	1.12403	1.28118	0.0370361	0.896896	0.0886912	3.40823e-05	0	0
VLMC	Peri_Ntrk2zero	Lama2	Itga1	9.8629	0	96.9435	1.92573	3.40155	0.0396943	0.897034	0.0112767	3.40823e-05	0	0
Neuron_Serotonin	Other	App	Rpsa	9.85241	0	97.0679	0.521734	0.910003	0.00836349	0.897093	0.347443	3.4512e-05	0	0
Endothelial	VLMC	App	Lrp1	9.85227	0	96.9475	0.85198	2.29824	0.010602	0.897035	0.171731	3.49445e-05	0	0
Neuron_GABA	SMC	Ncam1	Cacna1c	9.85002	0	96.8597	0.840833	1.68559	0.0180981	0.896994	0.0886912	3.53796e-05	0	0
Astrocyte	Microglia	Apoe	Trem2	9.87517	0	96.3229	3.26627	7.23754	0.188171	0.896736	1.03399e-06	3.58175e-05	0	0
Neuron_GABA	SMC	Rims1	Cacna1c	9.8427	0	96.7096	0.890518	1.86397	0.0242499	0.896922	0.0886912	3.58175e-05	0	0
Neuron_Serotonin	Neuron_Glutamate	App	Grm7	9.83977	0	96.8178	0.513722	0.52749	0.012252	0.896974	0.10475	3.6258e-05	0	0
Neuron_Dopamine	VLMC	App	Lrp1	9.83904	0	96.6959	0.846401	2.02561	0.0105745	0.896915	0.173307	3.67012e-05	0	0
Neuron_Dopamine	Peri_Ntrk2+	Dlk1	Notch3	9.8371	0	96.6083	2.70093	4.25621	0.15849	0.896873	0.000145155	3.75957e-05	0	0
VLMC	Peri_Ntrk2+	Lama2	Itga1	9.83698	0	96.4623	1.91972	3.03653	0.0394972	0.896803	0.0115539	3.8047e-05	0	0
Neuron_Serotonin	Neuron_Dopamine	Ncam1	Robo1	9.83102	0	96.5886	0.853066	0.921346	0.0218115	0.896864	0.0886912	3.9417e-05	0	0
Neuron_GABA	Astrocyte	Cntn1	Ptprz1	9.83264	0	95.6975	1.31174	2.42664	0.040008	0.896435	0.0149311	3.9879e-05	0	0
OPC-Oligo	Other	App	Rpsa	9.81075	0	96.2509	0.504192	1.28504	0.00829309	0.896702	0.35522	4.08112e-05	0	0
OPC-Oligo	Neuron_Dopamine	Ncam1	Robo1	9.80981	0	96.182	0.848256	1.01059	0.0217197	0.896669	0.0886912	4.12813e-05	0	0
Astrocyte	Peri_Ntrk2zero	Mfge8	Pdgfrb	9.83625	0	95.3027	2.18799	4.16884	0.0431983	0.896242	0.00765474	4.17541e-05	0	0
Endothelial	Neuron_Glutamate	Cxcl12	Grm7	9.80923	0	96.2203	1.11209	3.47299	0.0368692	0.896687	0.0157816	4.17541e-05	0	0
Neuron_Dopamine	Neuron_Dopamine	Ncam1	Robo1	9.80832	0	96.1533	0.847919	0.886703	0.0217133	0.896655	0.0886912	4.22296e-05	0	0
VLMC	Peri_Ntrk2zero	App	Grm7	9.83827	0	95.2995	0.379582	0.686415	0.0120598	0.896241	0.111062	4.22296e-05	0	0
Astrocyte	Peri_Ntrk2+	Ncam1	Cacna1c	9.80706	0	96.1783	0.827182	1.70952	0.0179708	0.896667	0.0886912	4.27077e-05	0	0
VLMC	SMC	Ptn	Sdc2	9.96813	0	95.24	1.30326	3.24201	0.0167539	0.896212	0.0886912	4.27077e-05	0	0
Neuron_Glutamate	SMC	Ncam1	Cacna1c	9.80295	0	95.8942	0.830149	1.56343	0.0179177	0.89653	0.0886912	4.36721e-05	0	0
VLMC	Peri_Ntrk2+	Cxcl12	Grm7	9.8055	0	95.0112	1.10408	1.08079	0.0364059	0.8961	0.0886912	4.41584e-05	0	0
Astrocyte	Peri_Ntrk2zero	Ncam1	Cacna1c	9.80238	0	96.0865	0.826045	1.84818	0.0179536	0.896623	0.0886912	4.41584e-05	0	0
Microglia	Other	C1qb	Lrp1	9.79979	0	95.1112	2.77562	6.5007	0.0889564	0.896149	0.000186189	4.46473e-05	0	0
OPC-Oligo	Neuron_Glutamate	App	Grm7	9.79812	0	96.0029	0.49618	0.902532	0.0121489	0.896582	0.108263	4.51389e-05	0	0
VLMC	Neuron_Dopamine	Ptn	Ptprs	9.94545	0	94.6958	1.08772	2.3516	0.0168318	0.895945	0.0886912	4.51389e-05	0	0
Astrocyte	Astrocyte	Ptn	Ptprz1	9.78792	0	94.7293	1.32742	2.32665	0.0262967	0.895961	0.0672401	4.61302e-05	0	0
Astrocyte	Peri_Ntrk2+	Mfge8	Pdgfrb	9.78793	0	94.4684	2.17422	3.29416	0.0428201	0.895833	0.00794441	4.71322e-05	0	0
Neuron_GABA	OPC-Oligo	Ncam1	Ncam2	9.77749	0	95.4895	0.841298	1.30813	0.0246706	0.896333	0.0886912	4.71322e-05	0	0
Neuron_Dopamine	SMC	Dlk1	Notch3	9.77616	0	95.4582	2.68331	4.41443	0.156603	0.896318	8.78614e-05	4.76373e-05	0	0
Peri_Ntrk2zero	Other	Lama2	Rpsa	9.76933	0	95.4384	1.4554	2.83145	0.016586	0.896309	0.0886912	4.8145e-05	0	0
Endothelial	Astrocyte	Ptn	Ptprz1	9.76824	0	94.3034	1.32276	2.24536	0.0261784	0.895751	0.0684585	4.86554e-05	0	0
Peri_Ntrk2zero	Microglia	Mfge8	Itgb5	9.74966	0	95.0225	2.24675	4.6041	0.04385	0.896105	0.0059099	5.02028e-05	0	0
VLMC	Peri_Ntrk2zero	Ptn	Sdc2	9.91535	0	93.9735	1.28868	3.65359	0.0165311	0.895588	0.0886912	5.12478e-05	0	0
Neuron_Serotonin	Neuron_Serotonin	Ncam1	Robo1	9.73468	0	94.647	0.832477	1.5148	0.0213731	0.895921	0.0886912	5.28355e-05	0	0
Astrocyte	Endothelial	Ptn	Ptprb	9.73182	0	93.7474	1.31623	5.81544	0.0791272	0.895475	0.00467519	5.33701e-05	0	0
VLMC	Peri_Ntrk2+	App	Grm7	9.74418	0	93.6779	0.359632	0.486028	0.0118546	0.89544	0.126685	5.33701e-05	0	0
Neuron_Glutamate	OPC-Oligo	Ncam1	Ncam2	9.73042	0	94.5377	0.830614	1.18598	0.0244247	0.895867	0.0886912	5.39074e-05	0	0
Endothelial	SMC	Cxcl12	Itgb1	9.72635	0	94.5899	1.43359	4.91969	0.0351372	0.895893	0.0193634	5.44474e-05	0	0
OPC-Oligo	Neuron_Serotonin	Ncam1	Robo1	9.71347	0	94.2486	0.827667	1.60405	0.0212831	0.895724	0.0886912	5.499e-05	0	0
Peri_Ntrk2+	Astrocyte	Ptn	Cdh10	9.7661	0	93.5114	1.18223	2.57756	0.0240606	0.895357	0.0886912	5.55354e-05	0	0
Neuron_Dopamine	Neuron_Serotonin	Ncam1	Robo1	9.71198	0	94.2205	0.82733	1.48016	0.0212768	0.89571	0.0886912	5.66342e-05	0	0
Endothelial	Endothelial	Ptn	Ptprb	9.71214	0	93.3259	1.31157	5.73415	0.0787714	0.895264	0.00478345	5.66342e-05	0	0
Peri_Ntrk2+	Microglia	Mfge8	Itgb5	9.71018	0	94.2384	2.23644	4.27849	0.0434881	0.895719	0.00740573	5.71876e-05	0	0
Other	Peri_Ntrk2zero	App	Grm7	9.74619	0	93.2627	0.340812	0.462558	0.0118021	0.895232	0.145104	5.77437e-05	0	0
Peri_Ntrk2+	Peri_Ntrk2zero	Lamc1	Itga1	9.70357	0	93.6168	1.63641	3.48363	0.0351917	0.89541	0.0191877	5.77437e-05	0	0
Neuron_Serotonin	VLMC	App	Lrp1	9.70166	0	94.0839	0.788562	1.91155	0.0102889	0.895642	0.189694	5.83024e-05	0	0
Peri_Ntrk2zero	Astrocyte	Ptn	Cdh10	9.74576	0	93.1696	1.1774	2.79048	0.0239727	0.895185	0.0886912	5.88639e-05	0	0
Astrocyte	Neuron_Dopamine	Ncam1	Robo1	9.69957	0	94.0686	0.823263	0.969114	0.0212425	0.895635	0.0886912	5.94281e-05	0	0
VLMC	Neuron_Dopamine	App	Dcc	9.71275	0	93.1363	0.45755	0.422238	0.0156826	0.895169	0.124188	5.99949e-05	0	0
Neuron_Glutamate	Peri_Ntrk2+	Rims1	Cacna1c	9.69482	0	93.9785	0.852285	1.67141	0.0235651	0.89559	0.0886912	5.99949e-05	0	0
Microglia	Astrocyte	Psap	Gpr37l1	9.69026	0	93.8869	2.19931	4.75366	0.0545542	0.895544	0.00259458	6.05644e-05	0	0
Neuron_Glutamate	Peri_Ntrk2zero	Rims1	Cacna1c	9.69014	0	93.8887	0.851148	1.81007	0.0235426	0.895545	0.0886912	6.11366e-05	0	0
SMC	Neuron_Serotonin	Ntn4	Dcc	9.6875	0	93.5209	1.60673	3.38717	0.0546099	0.895362	0.00258101	6.17115e-05	0	0
Peri_Ntrk2+	Peri_Ntrk2+	Lamc1	Itga1	9.67766	0	93.152	1.6304	3.11861	0.035017	0.895176	0.0197434	6.22891e-05	0	0
VLMC	Other	Lama1	Rpsa	9.67492	0	93.5865	2.67205	5.71719	0.0693138	0.895394	0.000753469	6.28694e-05	0	0
Peri_Ntrk2zero	Peri_Ntrk2zero	Lamc1	Itga1	9.66825	0	92.8791	1.6266	3.8598	0.0349144	0.895039	0.0199096	6.4038e-05	0	0
Neuron_GABA	Other	App	Rpsa	9.66206	0	93.3341	0.441582	0.543736	0.00804178	0.895268	0.387539	6.4038e-05	0	0
OPC-Oligo	VLMC	App	Lrp1	9.66	0	93.292	0.771021	2.28659	0.0102023	0.895247	0.19523	6.46263e-05	0	0
VLMC	Peri_Ntrk2+	Ptn	Sdc2	9.86674	0	92.807	1.27527	3.33718	0.0163259	0.895002	0.0886912	6.46263e-05	0	0
Peri_Ntrk2+	Other	Lama2	Rpsa	9.65719	0	93.2387	1.42393	2.29659	0.0162037	0.89522	0.0886912	6.52173e-05	0	0
Endothelial	Neuron_Serotonin	App	Dcc	9.65716	0	92.9677	0.614198	0.635137	0.0156542	0.895083	0.0886912	6.5811e-05	0	0
Neuron_GABA	Neuron_Glutamate	App	Grm7	9.64942	0	93.0936	0.43357	0.161223	0.0117807	0.895147	0.219169	6.76082e-05	0	0
Endothelial	Neuron_Serotonin	App	Rpsa	9.64644	0	92.7491	0.417262	0.718432	0.00799137	0.894973	0.394838	6.82126e-05	0	0
Microglia	Endothelial	Sparc	Eng	9.64643	0	92.9864	1.48362	4.19662	0.0440845	0.895093	0.00693015	6.88197e-05	0	0
Neuron_Serotonin	Peri_Ntrk2+	Rims1	Cacna1c	9.64483	0	92.9986	0.841471	1.48683	0.0233194	0.895099	0.0886912	6.94295e-05	0	0
Neuron_Dopamine	Neuron_Serotonin	App	Dcc	9.64392	0	92.7264	0.608619	0.362508	0.0156136	0.894961	0.141986	7.0042e-05	0	0
Peri_Ntrk2zero	Peri_Ntrk2+	Lamc1	Itga1	9.64233	0	92.418	1.62059	3.49478	0.0347411	0.894805	0.0204134	7.06572e-05	0	0
Microglia	Endothelial	Gnai2	Igf1r	9.73818	0	92.2972	0.852962	2.9589	0.0118683	0.894743	0.117947	7.12751e-05	0	0
Neuron_Serotonin	Peri_Ntrk2zero	Rims1	Cacna1c	9.64015	0	92.9098	0.840333	1.62549	0.0232971	0.895054	0.0886912	7.12751e-05	0	0
Neuron_Glutamate	Other	App	Rpsa	9.63915	0	92.8849	0.431947	0.480252	0.00800307	0.895041	0.393391	7.18956e-05	0	0
Neuron_Dopamine	Neuron_Serotonin	App	Rpsa	9.6332	0	92.5083	0.411682	0.445804	0.00797063	0.89485	0.397294	7.31447e-05	0	0
VLMC	Neuron_GABA	Ptn	Ptprs	9.82582	0	91.8251	1.05425	2.39543	0.0163215	0.894501	0.0886912	7.37733e-05	0	0
Endothelial	Microglia	App	Rpsa	9.62736	0	92.36	0.408285	1.13025	0.00795785	0.894775	0.39903	7.44046e-05	0	0
Neuron_Glutamate	Neuron_Glutamate	App	Grm7	9.62652	0	92.6455	0.423935	0.0977387	0.011724	0.89492	0.248912	7.50386e-05	0	0
Other	Peri_Ntrk2+	App	Grm7	9.6521	0	91.6759	0.320862	0.26217	0.0116013	0.894424	0.176379	7.50386e-05	0	0
Neuron_GABA	Peri_Ntrk2+	Ncam1	Cacna1c	9.62313	0	92.5733	0.7855	1.47829	0.0172972	0.894884	0.0886912	7.56752e-05	0	0
VLMC	Neuron_Glutamate	Ptn	Ptprs	9.81148	0	91.4811	1.05024	2.41035	0.0162604	0.894324	0.0886912	7.76013e-05	0	0
Neuron_GABA	Peri_Ntrk2zero	Ncam1	Cacna1c	9.61845	0	92.4849	0.784363	1.61694	0.0172807	0.894839	0.0886912	7.76013e-05	0	0
Neuron_GABA	Peri_Ntrk2+	Rims1	Cacna1c	9.61581	0	92.4297	0.835185	1.65667	0.0231767	0.894811	0.0886912	7.82487e-05	0	0
Neuron_Serotonin	Astrocyte	Nxph1	Nrxn1	9.90863	0	91.465	1.03069	1.5832	0.0418505	0.894316	0.0886912	7.82487e-05	0	0
Other	Neuron_Dopamine	Slit2	Dcc	9.63114	0	91.372	1.35856	2.77674	0.0530398	0.894268	0.00645024	7.88987e-05	0	0
Neuron_Dopamine	Microglia	App	Rpsa	9.61412	0	92.1203	0.402706	0.857624	0.00793719	0.894653	0.401715	7.88987e-05	0	0
Neuron_GABA	Peri_Ntrk2zero	Rims1	Cacna1c	9.61113	0	92.3415	0.834048	1.79533	0.0231546	0.894766	0.0886912	8.02069e-05	0	0
Astrocyte	Neuron_Serotonin	Ncam1	Robo1	9.60323	0	92.1777	0.802674	1.56257	0.0208155	0.894682	0.0886912	8.0865e-05	0	0
Other	Neuron_Dopamine	App	Dcc	9.62067	0	91.1458	0.41878	0.198381	0.0153474	0.89415	0.202554	8.15258e-05	0	0
SMC	Peri_Ntrk2zero	Sorbs1	Itga1	9.59564	0	91.363	1.15727	2.41825	0.0257508	0.894263	0.0732061	8.21893e-05	0	0
Endothelial	Astrocyte	Gnai2	S1pr1	9.59113	0	91.9448	1.38575	3.2894	0.0390872	0.894563	0.012154	8.41959e-05	0	0
VLMC	Neuron_Serotonin	Ptn	Ptprs	9.78505	0	90.8466	1.04284	2.12456	0.0161476	0.893995	0.0886912	8.5547e-05	0	0
Endothelial	Neuron_Dopamine	App	Rpsa	9.59014	0	91.6008	0.390759	0.623144	0.00789243	0.894386	0.40702	8.69089e-05	0	0
Neuron_Serotonin	Neuron_Dopamine	Nrxn2	Nlgn1	9.59057	0	90.6869	0.772191	0.725374	0.0197585	0.893911	0.0886912	8.79373e-05	0	0
Neuron_Dopamine	Neuron_Serotonin	Nlgn1	Nrxn2	9.59057	0	90.6869	0.772191	0.725374	0.0197585	0.893911	0.0886912	8.79373e-05	0	0
Endothelial	Peri_Ntrk2zero	Sorbs1	Itga1	9.5864	0	91.1702	1.15422	3.04935	0.0256965	0.894163	0.0738248	8.82814e-05	0	0
Peri_Ntrk2zero	Neuron_Serotonin	Vtn	Cd47	9.63721	0	90.6703	1.74603	3.24528	0.0337071	0.893903	0.0234739	8.89718e-05	0	0
Neuron_Serotonin	Astrocyte	Cntn1	Nrcam	9.58417	0	91.7532	1.00107	2.3091	0.0330941	0.894464	0.0260382	8.96648e-05	0	0
Neuron_Dopamine	Neuron_Dopamine	App	Rpsa	9.5769	0	91.363	0.38518	0.350515	0.00787195	0.894263	0.409461	9.10588e-05	0	0
Neuron_Glutamate	Peri_Ntrk2+	Ncam1	Cacna1c	9.57605	0	91.6505	0.774816	1.35613	0.0171248	0.894411	0.0886912	9.17599e-05	0	0
Neuron_Glutamate	Peri_Ntrk2zero	Ncam1	Cacna1c	9.57137	0	91.563	0.773679	1.49479	0.0171084	0.894366	0.0886912	9.24636e-05	0	0
VLMC	Neuron_Dopamine	Ptn	Sdc2	9.75859	0	90.2118	1.2454	2.68712	0.0158693	0.893662	0.0886912	9.38791e-05	0	0
SMC	Peri_Ntrk2+	Sorbs1	Itga1	9.56972	0	90.9095	1.15126	2.05323	0.025623	0.894028	0.0748035	9.38791e-05	0	0
Neuron_Glutamate	VLMC	Fgf14	Fgfr1	9.59516	0	90.1569	1.12712	2.61191	0.0246319	0.893633	0.0865497	9.53054e-05	0	0
Neuron_GABA	VLMC	Fgf14	Fgfr1	9.59397	0	90.1373	1.12688	2.6895	0.0246265	0.893623	0.0866476	9.60225e-05	0	0
Endothelial	SMC	App	Rpsa	9.56193	0	91.0255	0.377481	0.895692	0.00784286	0.894088	0.41359	9.60225e-05	0	0
Endothelial	Peri_Ntrk2+	Sorbs1	Itga1	9.56049	0	90.7176	1.14821	2.68433	0.0255689	0.893927	0.0754007	9.67423e-05	0	0
Neuron_Glutamate	OPC-Oligo	Fgf14	Fgfr2	9.5902	0	90.048	0.780031	2.02004	0.0174395	0.893576	0.0886912	9.819e-05	0	0
Neuron_Serotonin	Neuron_GABA	Ncam1	Robo1	9.54962	0	90.9173	0.792966	1.503	0.0205309	0.894031	0.0886912	9.819e-05	0	0
Neuron_Dopamine	SMC	App	Rpsa	9.5487	0	90.7892	0.371902	0.623063	0.0078225	0.893965	0.416959	9.89179e-05	0	0
Neuron_GABA	OPC-Oligo	Fgf14	Fgfr2	9.58901	0	90.0285	0.779795	2.09762	0.0174357	0.893565	0.0886912	9.96484e-05	0	0
VLMC	Other	Lama2	Rpsa	9.54665	0	91.0704	1.39291	2.20982	0.0158269	0.894111	0.0886912	0.000100382	0	0
Microglia	VLMC	Psap	Lrp1	9.5385	0	90.9818	0.981001	2.7481	0.0106757	0.894065	0.168082	0.000101118	0	0
Peri_Ntrk2+	OPC-Oligo	Ptn	Cdh10	9.60193	0	89.8562	1.14092	2.35513	0.0231201	0.893474	0.0886912	0.000102597	0	0
Peri_Ntrk2+	Neuron_Serotonin	Vtn	Cd47	9.58592	0	89.8341	1.73058	2.22047	0.0333962	0.893463	0.02439	0.000103341	0	0
Other	Endothelial	Fn1	Itga6	9.53186	0	90.1603	1.86706	4.70551	0.169557	0.893635	0.000375085	0.000103341	0	0
OPC-Oligo	Neuron_GABA	Ncam1	Robo1	9.52841	0	90.5346	0.788156	1.59224	0.0204444	0.893832	0.0886912	0.000104088	0	0
Neuron_Glutamate	Other	Nrg3	Egfr	9.65587	0	89.6923	1.75801	2.53472	0.0578506	0.893387	0.0114281	0.000104837	0	0
Neuron_Dopamine	Neuron_GABA	Ncam1	Robo1	9.52692	0	90.5076	0.787819	1.46836	0.0204384	0.893817	0.0886912	0.000105589	0	0
Peri_Ntrk2zero	OPC-Oligo	Ptn	Cdh10	9.58158	0	89.5277	1.1361	2.56805	0.0230356	0.8933	0.0886912	0.000107101	0	0
Neuron_Dopamine	Neuron_Serotonin	Dscam	Dcc	9.51924	0	90.4533	0.890859	0.742725	0.0352895	0.893789	0.0886912	0.000107862	0	0
Neuron_Glutamate	Other	Fgf14	Fgfr1	9.56423	0	89.478	1.11806	2.08643	0.0244464	0.893273	0.0886912	0.000107862	0	0
Endothelial	Other	App	Lrp1	9.51829	0	90.1352	0.754197	1.52077	0.00985707	0.893622	0.216408	0.000108624	0	0
Neuron_GABA	Other	Fgf14	Fgfr1	9.56304	0	89.4585	1.11783	2.16402	0.0244411	0.893263	0.0886912	0.00010939	0	0
Neuron_GABA	Neuron_Dopamine	Ncam1	Robo1	9.51565	0	90.5427	0.781581	0.737877	0.0204463	0.893836	0.0886912	0.00010939	0	0
Endothelial	Neuron_GABA	App	Grm7	9.51449	0	90.0578	0.476215	0.855834	0.0113965	0.893581	0.135792	0.000110158	0	0
Neuron_GABA	VLMC	App	Lrp1	9.5113	0	90.4649	0.708411	1.54529	0.00989312	0.893795	0.213804	0.000113257	0	0
Neuron_Serotonin	Neuron_Serotonin	App	Dcc	9.50654	0	90.2217	0.550781	0.248454	0.0151918	0.893667	0.181583	0.000114038	0	0
Neuron_Serotonin	Other	Nrg3	Egfr	9.62201	0	89.1659	1.75148	2.27341	0.0575111	0.893107	0.0212914	0.000114038	0	0
Neuron_Dopamine	Other	App	Lrp1	9.50505	0	89.9013	0.748618	1.24815	0.00983148	0.893498	0.217995	0.000115609	0	0
VLMC	Endothelial	Timp3	Kdr	9.57013	0	89.0306	1.70145	6.57645	0.130776	0.893034	0.000737777	0.000115609	0	0
Neuron_Dopamine	Neuron_GABA	App	Grm7	9.50125	0	89.824	0.470635	0.583205	0.0113669	0.893457	0.136896	0.000116399	0	0
Neuron_Serotonin	Astrocyte	Nrxn2	Nlgn1	9.50064	0	89.1664	0.753378	0.709052	0.0194272	0.893107	0.0886912	0.000117588	0	0
Astrocyte	Neuron_Serotonin	Nlgn1	Nrxn2	9.50064	0	89.1664	0.753378	0.709052	0.0194272	0.893107	0.0886912	0.000117588	0	0
Neuron_Dopamine	Neuron_Dopamine	Rims1	Slc18a2	9.50045	0	90.0132	2.44288	3.64727	0.0982036	0.893557	0.00071938	0.000118784	0	0
Neuron_Serotonin	VLMC	Fgf14	Fgfr1	9.51131	0	88.7796	1.1102	2.25322	0.0242556	0.892899	0.0886912	0.000121192	0	0
Neuron_Serotonin	Neuron_Serotonin	App	Rpsa	9.49582	0	90.0095	0.353844	0.331749	0.00775532	0.893555	0.426567	0.000121192	0	0
Neuron_Serotonin	OPC-Oligo	Fgf14	Fgfr2	9.50635	0	88.6723	0.763113	1.66134	0.0171731	0.892841	0.0886912	0.000122812	0	0
Peri_Ntrk2zero	Endothelial	Vtn	Kdr	9.54671	0	88.6572	2.38024	7.64929	0.233194	0.892833	3.01779e-05	0.000123625	0	0
Neuron_Dopamine	Neuron_Dopamine	Nrxn2	Nlgn1	9.49166	0	88.5647	0.746545	0.584654	0.0192961	0.892783	0.0886912	0.000124851	0	0
Neuron_Dopamine	Neuron_Dopamine	Nlgn1	Nrxn2	9.49166	0	88.5647	0.746545	0.584654	0.0192961	0.892783	0.0886912	0.000124851	0	0
Neuron_Glutamate	VLMC	App	Lrp1	9.4884	0	90.0294	0.698775	1.4818	0.0098455	0.893566	0.217047	0.000125261	0	0
SMC	Neuron_GABA	Ntn4	Dcc	9.48286	0	89.3221	1.5641	4.04792	0.0521581	0.89319	0.00325852	0.000126907	0	0
Peri_Ntrk2zero	Neuron_Dopamine	Vtn	Cd47	9.53754	0	88.4533	1.71443	3.16748	0.0328829	0.892723	0.0260535	0.000129396	0	0
Peri_Ntrk2+	SMC	Ptn	Sdc2	9.53469	0	88.3592	1.20063	2.49739	0.0155434	0.892672	0.0886912	0.000130231	0	0
Neuron_Glutamate	Neuron_Serotonin	Nlgn1	Nrxn2	9.48034	0	88.8232	0.749121	0.962044	0.0193524	0.892923	0.0886912	0.00013065	0	0
Neuron_Serotonin	Neuron_Glutamate	Nrxn2	Nlgn1	9.48034	0	88.8232	0.749121	0.962044	0.0193524	0.892923	0.0886912	0.00013065	0	0
Neuron_Serotonin	Microglia	App	Rpsa	9.47674	0	89.6319	0.344868	0.743569	0.00772279	0.893355	0.431267	0.000132752	0	0
Peri_Ntrk2zero	Neuron_Glutamate	Vtn	Cd47	9.52579	0	88.1918	1.7107	3.19236	0.0327857	0.892581	0.0264362	0.000133598	0	0
Neuron_Glutamate	Neuron_Dopamine	Ncam1	Robo1	9.46857	0	89.6402	0.770897	0.61572	0.0202425	0.89336	0.0886912	0.000135298	0	0
Neuron_Serotonin	Other	Fgf14	Fgfr1	9.48038	0	88.111	1.10114	1.72773	0.0240729	0.892537	0.0886912	0.000137008	0	0
OPC-Oligo	Neuron_Serotonin	App	Dcc	9.46489	0	89.4623	0.533239	0.623495	0.0150639	0.893265	0.0886912	0.000137868	0	0
Peri_Ntrk2zero	SMC	Ptn	Sdc2	9.51434	0	88.0362	1.1958	2.7103	0.0154866	0.892497	0.0886912	0.000138729	0	0
Neuron_Dopamine	Astrocyte	Cntn1	Nrcam	9.45598	0	89.3785	0.971423	2.00166	0.0322376	0.89322	0.0387277	0.000140461	0	0
Peri_Ntrk2+	Neuron_Dopamine	Ptn	Ptprs	9.51201	0	87.8543	0.985088	1.60697	0.0156157	0.892397	0.0886912	0.000141331	0	0
Peri_Ntrk2+	Endothelial	Vtn	Kdr	9.49542	0	87.8395	2.36479	6.62448	0.231043	0.892389	3.31223e-05	0.000142204	0	0
OPC-Oligo	Neuron_Serotonin	App	Rpsa	9.45416	0	89.2518	0.336302	0.70679	0.00769004	0.893153	0.436006	0.000142204	0	0
Endothelial	Neuron_GABA	App	Dcc	9.45252	0	88.7938	0.571565	1.29589	0.0149514	0.892907	0.0886912	0.000143957	0	0
VLMC	VLMC	Apoe	Lrp1	9.44061	0	89.1209	1.41807	2.99201	0.0197797	0.893082	0.0843749	0.000145721	0	0
Peri_Ntrk2+	Neuron_Dopamine	Vtn	Cd47	9.48625	0	87.6374	1.69898	2.14267	0.0325796	0.892279	0.028792	0.000145721	0	0
Neuron_Serotonin	Neuron_Dopamine	App	Rpsa	9.43952	0	88.8952	0.327342	0.236461	0.00765931	0.892961	0.440409	0.000146607	0	0
Neuron_Dopamine	Neuron_GABA	App	Dcc	9.43928	0	88.5633	0.565986	1.02327	0.0149126	0.892783	0.0886912	0.000147496	0	0
Endothelial	Neuron_Glutamate	App	Rpsa	9.43837	0	88.5052	0.319308	0.528624	0.00762571	0.892751	0.445147	0.000148387	0	0
Peri_Ntrk2zero	Neuron_Dopamine	Ptn	Ptprs	9.49166	0	87.5331	0.980267	1.81989	0.0155586	0.892221	0.0886912	0.000148387	0	0
VLMC	Peri_Ntrk2zero	Lamc1	Itga1	9.43685	0	88.0475	1.56224	3.55372	0.0330981	0.892503	0.0252465	0.000149281	0	0
Peri_Ntrk2+	Astrocyte	Il34	Ptprz1	9.45462	0	87.514	1.86811	3.89384	0.0542766	0.892211	0.00266484	0.000149281	0	0
OPC-Oligo	Microglia	App	Rpsa	9.43509	0	88.8774	0.327326	1.11861	0.00765778	0.892952	0.440596	0.000150178	0	0
Peri_Ntrk2zero	SMC	Lama2	Itga1	9.43438	0	88.9196	1.83726	3.0148	0.0364088	0.892975	0.0167889	0.000151077	0	0
Astrocyte	Microglia	Apoe	Lrp1	9.47134	0	87.4638	1.39386	3.04394	0.0194119	0.892183	0.0780866	0.000151979	0	0
Peri_Ntrk2+	Neuron_Glutamate	Vtn	Cd47	9.47449	0	87.3784	1.69525	2.16755	0.0324833	0.892136	0.0275505	0.000154701	0	0
Neuron_Dopamine	Neuron_Glutamate	App	Rpsa	9.42513	0	88.2754	0.313728	0.255995	0.00760591	0.892626	0.448555	0.000154701	0	0
Endothelial	Neuron_GABA	App	Rpsa	9.42335	0	88.1988	0.312221	0.45534	0.00759931	0.892585	0.449695	0.000155614	0	0
Peri_Ntrk2zero	Neuron_GABA	Vtn	Cd47	9.48137	0	87.2037	1.69662	3.0616	0.0324183	0.89204	0.0277325	0.000157448	0	0
Neuron_GABA	Neuron_Serotonin	Ncam1	Robo1	9.41931	0	88.7227	0.760992	1.33133	0.0200353	0.892869	0.0886912	0.000157448	0	0
SMC	Neuron_Glutamate	Ntn4	Dcc	9.41919	0	88.0157	1.55085	3.79282	0.0513952	0.892485	0.00345563	0.000158368	0	0
Astrocyte	Neuron_GABA	Ncam1	Robo1	9.41817	0	88.5453	0.763163	1.55077	0.0199952	0.892773	0.0886912	0.000159292	0	0
Peri_Ntrk2+	Peri_Ntrk2zero	Ptn	Sdc2	9.48191	0	87.1842	1.18604	2.90896	0.0153367	0.892029	0.0886912	0.000159292	0	0
Peri_Ntrk2zero	Neuron_Serotonin	Lama2	Rpsa	9.41274	0	88.4984	1.28751	2.2532	0.0153799	0.892747	0.0886912	0.000161147	0	0
Neuron_Serotonin	SMC	App	Rpsa	9.41132	0	88.3368	0.314064	0.509008	0.0076112	0.89266	0.447682	0.000162078	0	0
Astrocyte	SMC	Apoe	Sdc2	9.45314	0	87.0647	1.5675	3.30843	0.0253224	0.891963	0.0514036	0.000163013	0	0
VLMC	Peri_Ntrk2+	Lamc1	Itga1	9.41093	0	87.6104	1.55623	3.18871	0.0329338	0.892264	0.0258862	0.000163013	0	0
Neuron_Serotonin	Neuron_Glutamate	Ncam1	Ncam2	9.41062	0	88.1161	0.762846	1.13909	0.0227657	0.89254	0.0886912	0.000163949	0	0
Neuron_Glutamate	Microglia	Cx3cl1	Cx3cr1	9.61314	0	87	2.20533	6.32442	0.107961	0.891927	7.47846e-05	0.000163949	0	0
Neuron_Dopamine	Neuron_GABA	App	Rpsa	9.41011	0	87.9699	0.306641	0.182712	0.00757959	0.89246	0.452976	0.000164889	0	0
Astrocyte	Neuron_Dopamine	Nlgn1	Nrxn2	9.40173	0	87.0798	0.727732	0.568332	0.0189726	0.891971	0.0886912	0.000166303	0	0
Neuron_Dopamine	Astrocyte	Nrxn2	Nlgn1	9.40173	0	87.0798	0.727732	0.568332	0.0189726	0.891971	0.0886912	0.000166303	0	0
OPC-Oligo	Neuron_Dopamine	App	Rpsa	9.39787	0	88.1469	0.3098	0.611502	0.00759484	0.892557	0.450533	0.000168674	0	0
Peri_Ntrk2zero	Microglia	Lama2	Rpsa	9.39367	0	88.1272	1.27853	2.66502	0.0153154	0.892546	0.0886912	0.000169627	0	0
Peri_Ntrk2zero	Astrocyte	Il34	Ptprz1	9.42647	0	86.9045	1.85953	4.32546	0.0538986	0.891874	0.00276104	0.000170582	0	0
OPC-Oligo	Neuron_Glutamate	Ncam1	Ncam2	9.38942	0	87.7452	0.758035	1.22834	0.0226698	0.892338	0.0886912	0.000171541	0	0
Peri_Ntrk2zero	Peri_Ntrk2zero	Ptn	Sdc2	9.46156	0	86.8655	1.18122	3.12188	0.0152807	0.891853	0.0886912	0.000172502	0	0
Endothelial	Neuron_Glutamate	App	Dcc	9.38885	0	87.4951	0.558317	1.0408	0.0147327	0.8922	0.0886912	0.000172502	0	0
Neuron_Dopamine	Neuron_Glutamate	Ncam1	Ncam2	9.38792	0	87.7191	0.757698	1.10445	0.0226631	0.892323	0.0886912	0.000173465	0	0
Astrocyte	Peri_Ntrk2zero	Sorbs1	Itga1	9.38474	0	86.9595	1.08795	2.427	0.0245097	0.891905	0.0881908	0.000176372	0	0
Neuron_Glutamate	Neuron_Dopamine	Nlgn1	Nrxn2	9.38143	0	86.7446	0.723475	0.821324	0.0188996	0.891785	0.0886912	0.000177835	0	0
Neuron_Dopamine	Neuron_Glutamate	Nrxn2	Nlgn1	9.38143	0	86.7446	0.723475	0.821324	0.0188996	0.891785	0.0886912	0.000177835	0	0
Endothelial	OPC-Oligo	App	Aplp1	9.38105	0	87.336	0.665455	2.79207	0.0140296	0.892113	0.0886912	0.000179303	0	0
Neuron_Dopamine	Neuron_Glutamate	App	Dcc	9.37561	0	87.268	0.552738	0.768167	0.0146944	0.892075	0.0886912	0.00018127	0	0
Neuron_Glutamate	Neuron_Serotonin	Ncam1	Robo1	9.37223	0	87.8383	0.750308	1.20918	0.0198356	0.892388	0.0886912	0.000184242	0	0
OPC-Oligo	SMC	App	Rpsa	9.36966	0	87.5932	0.296522	0.88405	0.00754713	0.892254	0.457545	0.000187237	0	0
Neuron_Dopamine	OPC-Oligo	App	Aplp1	9.36781	0	87.1093	0.659876	2.51944	0.0139932	0.891988	0.0886912	0.000189247	0	0
Peri_Ntrk2+	Neuron_GABA	Vtn	Cd47	9.43008	0	86.3994	1.68117	2.03679	0.0321193	0.891593	0.0360875	0.000191268	0	0
Neuron_Serotonin	Other	App	Lrp1	9.36767	0	87.4729	0.69078	1.13409	0.00956591	0.892188	0.236998	0.000191268	0	0
Neuron_Serotonin	Neuron_GABA	App	Grm7	9.36387	0	87.3977	0.412797	0.469151	0.0110599	0.892147	0.149818	0.000193299	0	0
Astrocyte	Peri_Ntrk2zero	Lama2	Itga1	9.36313	0	86.5082	1.78552	2.83038	0.0354214	0.891654	0.0186176	0.000194319	0	0
Endothelial	Neuron_Serotonin	App	Grm7	9.36032	0	86.9132	0.443539	0.264184	0.0109986	0.891879	0.175589	0.000195342	0	0
Astrocyte	Peri_Ntrk2+	Sorbs1	Itga1	9.35883	0	86.5277	1.08194	2.06198	0.024388	0.891665	0.0886912	0.000196367	0	0
Microglia	Microglia	Gnai2	P2ry12	9.36773	0	86.2618	1.85995	5.10401	0.0475824	0.891516	0.00497618	0.000197395	0	0
Peri_Ntrk2zero	Neuron_Dopamine	Lama2	Rpsa	9.35645	0	87.4028	1.26101	2.15791	0.0151895	0.89215	0.0886912	0.000198425	0	0
Neuron_Serotonin	Neuron_Glutamate	Ncam1	Cacna1c	9.35328	0	86.9605	0.714263	0.628911	0.0162484	0.891905	0.0886912	0.000199458	0	0
Endothelial	Other	Bsg	Slc16a1	9.69993	0	86.202	1.5285	4.59298	0.0481734	0.891482	0.00471528	0.000200494	0	0
Neuron_Dopamine	Neuron_Serotonin	App	Grm7	9.34708	0	86.6876	0.43796	-0.00844526	0.01097	0.891754	0.301902	0.000204664	0	0
SMC	Microglia	Sorbs1	Itgb5	9.3417	0	86.9185	1.57858	3.46295	0.0253117	0.891882	0.0421492	0.000205714	0	0
SMC	Endothelial	Gnai2	Igf1r	9.46561	0	86.1206	0.761363	2.69826	0.0110741	0.891436	0.149252	0.000205714	0	0
Peri_Ntrk2+	Peri_Ntrk2+	Ptn	Sdc2	9.4333	0	86.1019	1.17263	2.59255	0.0151464	0.891426	0.0886912	0.000206766	0	0
VLMC	SMC	Lama1	Itga1	9.33997	0	87.1942	3.05391	5.90054	0.152155	0.892035	5.76295e-06	0.000206766	0	0
Other	Astrocyte	S100a1	Trpm3	9.46806	0	86.0798	1.94027	3.73944	0.0566381	0.891414	0.00211864	0.000208877	0	0
Endothelial	VLMC	App	Rpsa	9.33634	0	86.4241	0.271261	0.794481	0.0074464	0.891607	0.475137	0.000208877	0	0
Endothelial	Neuron_GABA	Cxcl12	Grm7	9.33333	0	86.8584	1.01116	3.41465	0.0332819	0.891849	0.0247273	0.000209937	0	0
Astrocyte	Peri_Ntrk2+	Lama2	Itga1	9.33721	0	86.0787	1.77951	2.46536	0.0352456	0.891413	0.0190255	0.000209937	0	0
Endothelial	Microglia	Sorbs1	Itgb5	9.33246	0	86.7351	1.57553	4.09405	0.0252583	0.89178	0.0424749	0.000211	0	0
OPC-Oligo	Neuron_Glutamate	Ncam1	Cacna1c	9.33207	0	86.5944	0.709452	0.718155	0.01618	0.891702	0.0886912	0.000212065	0	0
Neuron_Dopamine	Neuron_Glutamate	Ncam1	Cacna1c	9.33058	0	86.5687	0.709115	0.594268	0.0161752	0.891687	0.0886912	0.000214204	0	0
Other	SMC	Timp2	Itgb1	9.32859	0	86.9396	1.11166	2.65916	0.0161498	0.891894	0.0886912	0.000215277	0	0
Astrocyte	Peri_Ntrk2zero	Apoe	Sdc2	9.40037	0	85.9069	1.55291	3.72001	0.0249857	0.891316	0.0453147	0.000216353	0	0
Peri_Ntrk2zero	SMC	Lama2	Rpsa	9.32824	0	86.8538	1.24773	2.43046	0.0150941	0.891846	0.0886912	0.000216353	0	0
VLMC	SMC	Col1a2	Itga1_Itgb1	9.32795	0	86.9744	2.74351	4.28108	0.0662774	0.891913	0.000943455	0.000217432	0	0
Endothelial	Neuron_Dopamine	App	Aplp2	9.32712	0	86.236	0.462359	0.774882	0.00886593	0.891501	0.295048	0.000218513	0	0
OPC-Oligo	Other	App	Lrp1	9.32601	0	86.7366	0.673238	1.50913	0.00948539	0.891781	0.24308	0.000219597	0	0
Microglia	Microglia	C1qb	Lrp1	9.36764	0	85.8102	2.6491	6.52758	0.0802573	0.891262	0.000324394	0.000219597	0	0
Neuron_Serotonin	Neuron_Dopamine	Wnt3	Fzd9_Lrp6	0.505088	0	0.252366	0.312544	-0.495145	0.0252844	0.307717	0.656471	0.000220441	0	0
Other	Endothelial	Slit2	App	9.32596	0	86.2124	1.05953	2.52039	0.0257652	0.891488	0.07303	0.000220683	0	0
Peri_Ntrk2zero	Peri_Ntrk2+	Ptn	Sdc2	9.41295	0	85.7872	1.16781	2.80547	0.015091	0.891249	0.0886912	0.000221773	0	0
Neuron_Dopamine	VLMC	App	Rpsa	9.3231	0	86.1998	0.265681	0.521852	0.00742707	0.891481	0.478715	0.000222865	0	0
Peri_Ntrk2+	SMC	Lama2	Itga1	9.32224	0	86.8701	1.8058	2.47994	0.0355697	0.891855	0.0183003	0.000226157	0	0
OPC-Oligo	Neuron_GABA	App	Grm7	9.32222	0	86.662	0.395255	0.844192	0.0109668	0.89174	0.153573	0.00022726	0	0
VLMC	Neuron_Serotonin	Lama1	Rpsa	9.31833	0	86.7812	2.50416	5.13893	0.0642736	0.891806	0.00110934	0.000229473	0	0
Neuron_GABA	Neuron_Serotonin	App	Dcc	9.31619	0	86.7512	0.470629	-0.117813	0.0146074	0.891789	0.36857	0.000230584	0	0
Neuron_Dopamine	Neuron_GABA	Dscam	Dcc	9.31461	0	86.3923	0.848226	1.40348	0.0337051	0.891589	0.0886912	0.000231697	0	0
Neuron_Dopamine	Neuron_Dopamine	App	Aplp2	9.31388	0	86.0121	0.45678	0.502253	0.00884292	0.891375	0.29705	0.000232813	0	0
Neuron_Dopamine	Neuron_Glutamate	Rims1	Cacna1c	9.31283	0	86.2622	0.753536	0.727757	0.0216302	0.891516	0.0886912	0.000233932	0	0
Other	Neuron_Dopamine	Slit2	App	9.31272	0	85.9886	1.05395	2.24776	0.0256983	0.891362	0.0737952	0.000235053	0	0
Neuron_GABA	Neuron_Serotonin	Nlgn1	Nrxn2	9.31097	0	85.9594	0.713699	1.04921	0.0187285	0.891346	0.0886912	0.00023674	0	0
Neuron_Serotonin	Neuron_GABA	Nrxn2	Nlgn1	9.31097	0	85.9594	0.713699	1.04921	0.0187285	0.891346	0.0886912	0.00023674	0	0
Astrocyte	Astrocyte	Apoe	Lrp1	9.37498	0	85.35	1.36564	2.80208	0.0189428	0.891001	0.0886912	0.000237304	0	0
Neuron_GABA	Neuron_Serotonin	App	Rpsa	9.30547	0	86.5472	0.273692	-0.0345178	0.00745701	0.891675	0.473236	0.000238433	0	0
Endothelial	OPC-Oligo	App	Rpsa	9.30542	0	85.7934	0.256706	0.697606	0.00739206	0.891252	0.484442	0.000239565	0	0
Neuron_Glutamate	Astrocyte	Fgf14	Fgfr2	9.37026	0	85.2194	0.710471	1.67165	0.0165044	0.890926	0.0886912	0.0002407	0	0
Neuron_Serotonin	Neuron_GABA	App	Dcc	9.3019	0	86.1711	0.508148	0.909211	0.0145097	0.891465	0.0886912	0.000241838	0	0
Neuron_GABA	Astrocyte	Fgf14	Fgfr2	9.36907	0	85.2009	0.710236	1.74924	0.0165008	0.890916	0.0886912	0.000241838	0	0
Peri_Ntrk2+	Neuron_GABA	Ptn	Ptprs	9.39238	0	85.191	0.951616	1.65081	0.0151423	0.89091	0.0886912	0.000242978	0	0
Peri_Ntrk2+	Neuron_Serotonin	Lama2	Rpsa	9.3006	0	86.4587	1.25604	1.71833	0.0150254	0.891626	0.0886912	0.000242978	0	0
VLMC	Microglia	Lama1	Rpsa	9.29926	0	86.4172	2.49518	5.55075	0.0640039	0.891603	0.00113774	0.000244121	0	0
Neuron_Glutamate	Neuron_Dopamine	Rims1	Slc18a2	9.29723	0	86.3531	2.39891	3.55808	0.0942105	0.891567	0.000887841	0.000245266	0	0
VLMC	Endothelial	Sparc	Eng	9.2954	0	86.396	1.40728	3.62321	0.04096	0.891591	0.00962754	0.000247565	0	0
Neuron_Serotonin	Neuron_Dopamine	Ncam1	Ncam2	9.29456	0	85.777	0.737326	0.674339	0.0221613	0.891243	0.0886912	0.000248718	0	0
Peri_Ntrk2+	Peri_Ntrk2zero	App	Grm7	9.37247	0	84.9962	0.183464	0.546871	0.010756	0.890799	0.401471	0.000248718	0	0
Neuron_Glutamate	Neuron_Serotonin	App	Dcc	9.29328	0	86.3337	0.460993	-0.181298	0.0145371	0.891556	0.411095	0.000249874	0	0
Neuron_Dopamine	OPC-Oligo	App	Rpsa	9.29218	0	85.5707	0.251126	0.424977	0.00737287	0.891126	0.487264	0.000251033	0	0
Neuron_Serotonin	Neuron_Glutamate	App	Rpsa	9.28775	0	85.8909	0.25589	0.141941	0.00740047	0.891307	0.482875	0.000253359	0	0
Peri_Ntrk2zero	Neuron_GABA	Ptn	Ptprs	9.37204	0	84.8796	0.946795	1.86373	0.015087	0.890732	0.0886912	0.000253359	0	0
Peri_Ntrk2+	Neuron_Glutamate	Ptn	Ptprs	9.37805	0	84.8718	0.947607	1.66573	0.0150856	0.890728	0.0886912	0.000255695	0	0
Neuron_GABA	Microglia	App	Rpsa	9.28639	0	86.1841	0.264716	0.377303	0.00742572	0.891472	0.479034	0.000255695	0	0
Neuron_Glutamate	Neuron_Serotonin	App	Rpsa	9.28256	0	86.1306	0.264057	-0.0980024	0.00742111	0.891442	0.479753	0.000258042	0	0
Astrocyte	Microglia	Mfge8	Itgb5	9.28235	0	85.7397	2.1248	4.32943	0.0395663	0.891222	0.00881092	0.00025922	0	0
Astrocyte	Peri_Ntrk2+	Apoe	Sdc2	9.35175	0	84.8405	1.5395	3.4036	0.0246755	0.89071	0.0471086	0.0002604	0	0
Peri_Ntrk2+	Microglia	Lama2	Rpsa	9.28153	0	86.096	1.24706	2.13015	0.0149624	0.891423	0.0886912	0.0002604	0	0
Astrocyte	Neuron_Glutamate	Ncam1	Ncam2	9.27918	0	85.8172	0.733042	1.18686	0.0221717	0.891266	0.0886912	0.000263956	0	0
Astrocyte	Astrocyte	Bcan	Nrcam	9.2775	0	86.0718	1.88588	4.38175	0.0785435	0.891409	0.000378416	0.000266341	0	0
VLMC	Neuron_Serotonin	Ptn	Ncl	9.52696	0	84.6532	0.922597	1.93708	0.0133956	0.890602	0.0886912	0.000266341	0	0
OPC-Oligo	Neuron_Dopamine	Ncam1	Ncam2	9.27335	0	85.4159	0.732515	0.763584	0.022068	0.891038	0.0886912	0.000267537	0	0
Neuron_Serotonin	Neuron_GABA	App	Rpsa	9.27273	0	85.5936	0.248803	0.0686569	0.00737485	0.891139	0.486982	0.000268736	0	0
Peri_Ntrk2zero	Neuron_Glutamate	Ptn	Ptprs	9.3577	0	84.5615	0.942786	1.87865	0.0150305	0.890549	0.0886912	0.000269937	0	0
Neuron_Dopamine	Neuron_Dopamine	Ncam1	Ncam2	9.27186	0	85.3905	0.732178	0.639697	0.0220615	0.891024	0.0886912	0.000269937	0	0
Neuron_Glutamate	Microglia	App	Rpsa	9.26349	0	85.7693	0.25508	0.313818	0.00738998	0.891239	0.484804	0.000272348	0	0
VLMC	Neuron_Dopamine	Lama1	Rpsa	9.26204	0	85.7068	2.47766	5.04365	0.0634778	0.891203	0.00119801	0.000273558	0	0
Neuron_Dopamine	VLMC	Fgf14	Fgfr1	9.26142	0	84.6749	1.05976	1.93919	0.0231341	0.890615	0.0886912	0.00027477	0	0
VLMC	Neuron_Dopamine	Ptn	Ptprz1	9.52047	0	84.4973	1.23029	1.72178	0.0234563	0.890512	0.0886912	0.00027477	0	0
VLMC	Neuron_Glutamate	Cxcl12	Grm7	9.26089	0	85.492	0.988618	0.448948	0.0327584	0.891082	0.116808	0.000275985	0	0
OPC-Oligo	Neuron_GABA	App	Dcc	9.26025	0	85.4457	0.490606	1.28425	0.0143876	0.891055	0.0886912	0.000278423	0	0
Neuron_Dopamine	OPC-Oligo	Fgf14	Fgfr2	9.25646	0	84.5726	0.712665	1.34731	0.0163791	0.890556	0.0886912	0.000279646	0	0
Neuron_Dopamine	Neuron_Glutamate	Dscam	Dcc	9.25094	0	85.1287	0.834977	1.14838	0.0332121	0.890875	0.0886912	0.000280871	0	0
Peri_Ntrk2+	Neuron_Serotonin	Ptn	Ptprs	9.35161	0	84.2832	0.940204	1.37994	0.014981	0.890389	0.0886912	0.000284564	0	0
Neuron_GABA	Neuron_Dopamine	App	Rpsa	9.24917	0	85.4757	0.24719	-0.129806	0.00736469	0.891072	0.488639	0.000284564	0	0
Neuron_Serotonin	Neuron_Dopamine	Rims1	Slc18a2	9.24724	0	85.4528	2.3881	3.3735	0.0932282	0.891059	0.00143236	0.0002858	0	0
Neuron_GABA	Microglia	Cx3cl1	Cx3cr1	9.49668	0	84.219	2.17379	6.08889	0.10451	0.890351	8.78614e-05	0.000287039	0	0
OPC-Oligo	Neuron_Glutamate	App	Rpsa	9.2461	0	85.168	0.238348	0.516982	0.00733817	0.890897	0.493312	0.000289525	0	0
Peri_Ntrk2+	Neuron_Dopamine	Lama2	Rpsa	9.2443	0	85.3883	1.22954	1.62304	0.0148394	0.891023	0.0886912	0.000290772	0	0
Neuron_Serotonin	Neuron_Glutamate	App	Dcc	9.23823	0	84.9107	0.494899	0.654112	0.0142975	0.89075	0.0886912	0.000295786	0	0
Neuron_GABA	Neuron_GABA	Ncam1	Robo1	9.23424	0	85.2264	0.721481	1.31953	0.0192458	0.89093	0.0886912	0.000297046	0	0
VLMC	SMC	Lama1	Rpsa	9.23383	0	85.1685	2.46438	5.31619	0.0630791	0.890897	0.00122685	0.000298309	0	0
Microglia	Microglia	Selplg	Itgam	9.23346	0	84.4755	4.56272	11.1747	0.839123	0.8905	2.14078e-08	0.000299575	0	0
Neuron_Serotonin	Neuron_Serotonin	Dscam	Dcc	9.23279	0	85.2307	0.829319	0.256337	0.0332519	0.890933	0.178272	0.000300843	0	0
OPC-Oligo	Neuron_GABA	App	Rpsa	9.23108	0	84.8731	0.231261	0.443698	0.00731277	0.890729	0.497567	0.000302114	0	0
Neuron_GABA	Neuron_Dopamine	Nrxn2	Nlgn1	9.28031	0	84.0304	0.691735	0.653399	0.0183082	0.890242	0.0886912	0.000302751	0	0
Neuron_Dopamine	Neuron_GABA	Nlgn1	Nrxn2	9.28031	0	84.0304	0.691735	0.653399	0.0183082	0.890242	0.0886912	0.000302751	0	0
Neuron_Serotonin	Neuron_GABA	Ncam1	Cacna1c	9.23107	0	84.4976	0.684453	0.406447	0.0157882	0.890512	0.129011	0.000303388	0	0
Peri_Ntrk2zero	Neuron_Serotonin	Ptn	Ptprs	9.33126	0	83.9751	0.935383	1.59286	0.0149262	0.89021	0.0886912	0.000305943	0	0
Neuron_Dopamine	Other	Fgf14	Fgfr1	9.23049	0	84.0372	1.0507	1.4137	0.0229599	0.890246	0.0886912	0.000305943	0	0
Neuron_Serotonin	OPC-Oligo	App	Aplp1	9.23043	0	84.7563	0.602038	2.40539	0.0136152	0.890661	0.0886912	0.000307224	0	0
Other	Astrocyte	Psap	Gpr37l1	9.22676	0	84.7933	2.01896	3.98594	0.0492702	0.890683	0.00423004	0.000308509	0	0
Neuron_Glutamate	Neuron_Dopamine	App	Rpsa	9.22627	0	85.0643	0.237554	-0.193291	0.00732924	0.890838	0.49466	0.000309796	0	0
Astrocyte	Neuron_Glutamate	Ncam1	Cacna1c	9.22183	0	84.6917	0.684459	0.676679	0.0158245	0.890624	0.0886912	0.000311085	0	0
VLMC	Neuron_GABA	Ptn	Ncl	9.49749	0	83.9459	0.912999	1.96596	0.0132836	0.890193	0.0886912	0.000311085	0	0
Neuron_Serotonin	Astrocyte	Fgf14	Fgfr2	9.28641	0	83.9175	0.693553	1.31296	0.0162522	0.890176	0.0886912	0.000312378	0	0
Neuron_GABA	SMC	App	Rpsa	9.22096	0	84.9388	0.233912	0.142742	0.00731843	0.890766	0.496542	0.00031497	0	0
Neuron_Serotonin	SMC	Timp2	Itgb1	9.2208	0	84.8664	1.08439	2.2932	0.0157646	0.890725	0.0886912	0.00031627	0	0
Microglia	Astrocyte	C1qb	Lrp1	9.27129	0	83.7363	2.62089	6.28571	0.0783176	0.89007	0.000381287	0.000317573	0	0
Peri_Ntrk2+	Neuron_Dopamine	Ptn	Sdc2	9.32515	0	83.6942	1.14276	1.94249	0.0147228	0.890046	0.0886912	0.000320187	0	0
Neuron_GABA	Neuron_Dopamine	Rims1	Slc18a2	9.21822	0	84.9301	2.38181	3.54334	0.092658	0.890761	0.000923521	0.000322812	0	0
Peri_Ntrk2+	SMC	Lama2	Rpsa	9.2161	0	84.852	1.21626	1.89559	0.0147462	0.890716	0.0886912	0.000324128	0	0
VLMC	Other	App	Rpsa	9.2122	0	84.5101	0.252184	0.236701	0.00728149	0.89052	0.503173	0.000326769	0	0
Peri_Ntrk2+	Peri_Ntrk2+	App	Grm7	9.27838	0	83.55	0.163514	0.346483	0.010573	0.889961	0.449125	0.000326769	0	0
Neuron_Dopamine	Neuron_GABA	Nrxn2	Nlgn1	9.21205	0	83.9479	0.688053	0.908493	0.0182902	0.890194	0.0886912	0.000328756	0	0
Neuron_GABA	Neuron_Dopamine	Nlgn1	Nrxn2	9.21205	0	83.9479	0.688053	0.908493	0.0182902	0.890194	0.0886912	0.000328756	0	0
VLMC	Astrocyte	Ptn	Sdc4	9.47984	0	83.5225	2.08605	4.22758	0.0377282	0.889945	0.0107237	0.00032942	0	0
VLMC	SMC	Lama2	Itga1	9.2117	0	84.85	1.77478	2.39318	0.0347425	0.890715	0.0204069	0.00033075	0	0
OPC-Oligo	Neuron_GABA	Ncam1	Cacna1c	9.20987	0	84.1419	0.679642	0.495691	0.0157218	0.890307	0.104419	0.000333417	0	0
Peri_Ntrk2zero	Neuron_Dopamine	Ptn	Sdc2	9.30481	0	83.3882	1.13794	2.15541	0.014669	0.889867	0.0886912	0.000334754	0	0
Neuron_Serotonin	Neuron_Serotonin	App	Grm7	9.2097	0	84.346	0.380122	-0.1225	0.0106737	0.890425	0.371198	0.000334754	0	0
Astrocyte	Microglia	Apoe	Abca1	9.2829	0	83.33	1.95091	4.23401	0.0453278	0.889832	0.00615862	0.000336095	0	0
Neuron_Dopamine	Neuron_GABA	Ncam1	Cacna1c	9.20837	0	84.1168	0.679305	0.371804	0.0157171	0.890292	0.13936	0.000336095	0	0
Neuron_Serotonin	Astrocyte	Psap	Gpr37l1	9.20468	0	84.3601	2.01037	3.74518	0.0490185	0.890433	0.00432909	0.000338783	0	0
Peri_Ntrk2zero	Neuron_Glutamate	Lama2	Rpsa	9.20467	0	84.449	1.18956	2.06339	0.0146762	0.890484	0.0886912	0.000340132	0	0
Microglia	Other	Psap	Lrp1	9.20451	0	84.5888	0.883219	1.97063	0.00992556	0.890565	0.211937	0.000341483	0	0
SMC	Peri_Ntrk2zero	Pdgfa	Pdgfrb	9.29037	0	83.2495	1.91125	4.36741	0.0391183	0.889785	0.0121075	0.000342836	0	0
VLMC	Neuron_Glutamate	App	Grm7	9.19956	0	84.2923	0.244172	-0.145812	0.0106669	0.890394	0.386248	0.000345551	0	0
Neuron_Glutamate	SMC	App	Rpsa	9.19806	0	84.53	0.224276	0.079257	0.0072832	0.890531	0.502552	0.000346913	0	0
VLMC	Neuron_Dopamine	Ptn	Ncl	9.4611	0	83.0728	0.901145	1.86148	0.0131455	0.889681	0.0886912	0.000346913	0	0
OPC-Oligo	Neuron_Glutamate	App	Dcc	9.19658	0	84.196	0.477358	1.02915	0.0141772	0.890338	0.0886912	0.000348277	0	0
Peri_Ntrk2+	Neuron_Dopamine	App	Dcc	9.24695	0	83.0669	0.261432	0.282694	0.0139871	0.889677	0.250037	0.000348277	0	0
SMC	Microglia	Vcl	Itgb5	9.19543	0	84.0131	1.96365	4.39399	0.0335048	0.890232	0.0146963	0.000349644	0	0
Neuron_Dopamine	Astrocyte	Psap	Gpr37l1	9.19516	0	84.1734	2.00667	3.72874	0.04891	0.890325	0.00439117	0.000351014	0	0
Endothelial	Endothelial	App	Rpsa	9.19324	0	83.5054	0.203887	0.720234	0.00719492	0.889935	0.518578	0.000352386	0	0
Neuron_Dopamine	Neuron_GABA	Rims1	Cacna1c	9.19062	0	83.8191	0.723726	0.505293	0.0210176	0.890119	0.101784	0.000353761	0	0
Neuron_GABA	Other	Nrg3	Egfr	9.21992	0	82.9147	1.67391	2.26625	0.0534791	0.889587	0.0216411	0.000355139	0	0
Neuron_Serotonin	Neuron_Glutamate	Nxph1	Nrxn1	9.3208	0	82.8625	0.907825	0.691284	0.0379144	0.889556	0.0886912	0.000357902	0	0
VLMC	Neuron_Serotonin	Lama2	Rpsa	9.19006	0	84.4481	1.22502	1.63157	0.014676	0.890484	0.0886912	0.000357902	0	0
Peri_Ntrk2zero	Neuron_GABA	Lama2	Rpsa	9.18965	0	84.1567	1.18247	1.9901	0.0146254	0.890315	0.0886912	0.000360676	0	0
OPC-Oligo	OPC-Oligo	App	Aplp1	9.18877	0	84.0429	0.584496	2.78043	0.0135006	0.890249	0.0886912	0.000364857	0	0
VLMC	Neuron_Serotonin	Dcn	Erbb4	9.18875	0	83.2799	3.09233	5.55016	0.087007	0.889803	0.000208828	0.000366256	0	0
Neuron_Glutamate	Neuron_Dopamine	Nrxn2	Nlgn1	9.22114	0	82.7609	0.676397	0.468729	0.0180316	0.889496	0.111242	0.000366956	0	0
Neuron_Dopamine	Neuron_Glutamate	Nlgn1	Nrxn2	9.22114	0	82.7609	0.676397	0.468729	0.0180316	0.889496	0.111242	0.000366956	0	0
Neuron_Glutamate	Neuron_GABA	Ncam1	Robo1	9.18717	0	84.3769	0.710797	1.19737	0.0190539	0.890443	0.0886912	0.000369062	0	0
Neuron_Serotonin	VLMC	App	Rpsa	9.18572	0	83.8714	0.207843	0.407797	0.00722646	0.890149	0.512508	0.000370468	0	0
Endothelial	Other	App	Aplp2	9.18273	0	83.2909	0.40661	0.823998	0.00856315	0.889809	0.325384	0.000371878	0	0
Endothelial	Endothelial	Sparc	Eng	9.18138	0	84.2554	1.38246	3.98882	0.0399451	0.890372	0.010856	0.00037329	0	0
VLMC	Neuron_Glutamate	Ptn	Ncl	9.44533	0	82.6942	0.896011	1.90281	0.0130856	0.889456	0.0886912	0.00037329	0	0
Neuron_Dopamine	Endothelial	App	Rpsa	9.18	0	83.2886	0.198307	0.447606	0.00717624	0.889808	0.521378	0.000374705	0	0
Endothelial	Neuron_Serotonin	Cxcl12	Grm7	9.17916	0	83.8255	0.978487	2.823	0.0321198	0.890123	0.029463	0.000376123	0	0
VLMC	Astrocyte	Il34	Ptprz1	9.23096	0	82.672	1.79978	3.6698	0.0512736	0.889443	0.0035092	0.000376123	0	0
VLMC	SMC	Cxcl12	Itgb1	9.178	0	84.0434	1.31013	1.89565	0.0312195	0.89025	0.0494701	0.000377543	0	0
Astrocyte	Neuron_GABA	Nlgn1	Nrxn2	9.19038	0	82.6215	0.672923	0.637077	0.0180012	0.889413	0.0886912	0.000379678	0	0
Neuron_GABA	Astrocyte	Nrxn2	Nlgn1	9.19038	0	82.6215	0.672923	0.637077	0.0180012	0.889413	0.0886912	0.000379678	0	0
Neuron_GABA	Other	App	Lrp1	9.17732	0	84.1081	0.610628	0.767824	0.00919795	0.890287	0.265344	0.000380392	0	0
Neuron_Serotonin	Neuron_Dopamine	App	Aplp2	9.1765	0	83.6887	0.398942	0.388198	0.00860405	0.890043	0.321019	0.00038182	0	0
Other	Neuron_Serotonin	Slit2	App	9.17534	0	83.6659	0.996109	2.13371	0.0250042	0.890029	0.0819303	0.000383251	0	0
Neuron_Dopamine	SMC	Timp2	Itgb1	9.17352	0	83.9572	1.07244	2.24884	0.0155958	0.890199	0.0886912	0.000384684	0	0
Peri_Ntrk2zero	Peri_Ntrk2zero	App	Grm7	9.26081	0	82.5262	0.13645	0.49482	0.0104434	0.889356	0.520061	0.000386121	0	0
Neuron_GABA	Neuron_GABA	App	Grm7	9.17352	0	84.0359	0.332645	0.102884	0.0106345	0.890245	0.245947	0.000386121	0	0
VLMC	Microglia	Lama2	Rpsa	9.17098	0	84.0938	1.21605	2.04339	0.0146144	0.890279	0.0886912	0.00038756	0	0
SMC	Peri_Ntrk2+	Pdgfa	Pdgfrb	9.24204	0	82.5207	1.89747	3.49272	0.0387758	0.889353	0.0125398	0.000389001	0	0
Neuron_Dopamine	Other	App	Aplp2	9.16949	0	83.0747	0.401031	0.551369	0.00854092	0.889682	0.327538	0.000391892	0	0
OPC-Oligo	Neuron_Serotonin	App	Grm7	9.16804	0	83.636	0.36258	0.252542	0.0105839	0.890012	0.179798	0.000393342	0	0
Astrocyte	Neuron_Dopamine	Apoe	Sdc2	9.24361	0	82.468	1.50963	2.75354	0.0239855	0.889322	0.0886912	0.000394794	0	0
Astrocyte	Neuron_Dopamine	Ncam1	Ncam2	9.16311	0	83.5391	0.707522	0.722107	0.0215831	0.889955	0.0886912	0.000396249	0	0
Neuron_Serotonin	OPC-Oligo	App	Rpsa	9.1548	0	83.2593	0.193288	0.310923	0.00717372	0.889791	0.521973	0.000397707	0	0
Neuron_Glutamate	Other	App	Lrp1	9.15441	0	83.7033	0.600993	0.704339	0.00915368	0.890051	0.268973	0.000399167	0	0
Neuron_Glutamate	Neuron_GABA	App	Grm7	9.15062	0	83.6314	0.32301	0.0393991	0.0105833	0.890009	0.276054	0.000402095	0	0
Neuron_Serotonin	VLMC	Ncam1	Fgfr1	9.14491	0	82.7611	1.16667	2.6111	0.0235268	0.889496	0.0886912	0.000403563	0	0
OPC-Oligo	VLMC	App	Rpsa	9.14407	0	83.1654	0.190301	0.782839	0.00716563	0.889735	0.523378	0.000405034	0	0
Neuron_Glutamate	Neuron_GABA	Nlgn1	Nrxn2	9.17008	0	82.3035	0.668666	0.890069	0.017932	0.889223	0.0886912	0.000405771	0	0
Neuron_GABA	Neuron_Glutamate	Nrxn2	Nlgn1	9.17008	0	82.3035	0.668666	0.890069	0.017932	0.889223	0.0886912	0.000405771	0	0
Neuron_Serotonin	OPC-Oligo	Ncam1	Fgfr2	9.13995	0	82.6611	0.819579	2.01923	0.0166571	0.889437	0.0886912	0.000406508	0	0
Neuron_Glutamate	Neuron_Serotonin	Dscam	Dcc	9.13691	0	83.4827	0.808727	0.409897	0.03257	0.889922	0.127911	0.000407984	0	0
Other	Neuron_Serotonin	Alcam	Chl1	9.13551	0	83.0613	1.09252	1.98934	0.0324071	0.889674	0.0397773	0.000410945	0	0
Other	SMC	Fn1	Sdc2	9.1518	0	82.2808	1.67349	3.31535	0.0597663	0.88921	0.00165554	0.000412429	0	0
Neuron_Serotonin	Endothelial	Gnai2	Igf1r	9.29592	0	82.2754	0.70434	1.91297	0.0105796	0.889206	0.173028	0.000413916	0	0
OPC-Oligo	Neuron_Dopamine	App	Aplp2	9.13484	0	82.9843	0.3814	0.76324	0.00853163	0.889628	0.328529	0.000413916	0	0
VLMC	Neuron_Dopamine	Lama2	Rpsa	9.13376	0	83.4026	1.19852	1.53628	0.0144943	0.889875	0.0886912	0.000415405	0	0
Other	OPC-Oligo	Slit2	App	9.13369	0	82.9616	0.978567	2.50875	0.0247937	0.889615	0.0843646	0.000416897	0	0
Astrocyte	Microglia	Sorbs1	Itgb5	9.1308	0	82.7291	1.50926	3.47169	0.0240917	0.889477	0.0529169	0.000422893	0	0
VLMC	VLMC	Ptn	Sdc2	9.42155	0	82.1235	1.15232	2.88963	0.0144465	0.889115	0.0886912	0.000422893	0	0
Astrocyte	Peri_Ntrk2zero	Apoe	Lrp1	9.22069	0	81.9652	1.32048	3.01832	0.0181916	0.88902	0.0886912	0.000424398	0	0
SMC	SMC	Mfge8	Pdgfrb	9.12652	0	82.6875	1.97045	2.39669	0.0374801	0.889452	0.0161148	0.000428931	0	0
OPC-Oligo	VLMC	Ncam1	Fgfr1	9.1237	0	82.4127	1.16186	2.70035	0.0234278	0.889289	0.0886912	0.000433487	0	0
Neuron_Dopamine	VLMC	Ncam1	Fgfr1	9.12221	0	82.3882	1.16152	2.57646	0.0234208	0.889274	0.0886912	0.000435011	0	0
Other	Other	App	Rpsa	9.12012	0	82.7039	0.213414	0.0128436	0.00712587	0.889462	0.530835	0.000436538	0	0
Astrocyte	Peri_Ntrk2+	Apoe	Lrp1	9.21513	0	81.8432	1.31884	2.931	0.0181645	0.888947	0.0886912	0.000436538	0	0
OPC-Oligo	OPC-Oligo	Ncam1	Fgfr2	9.11874	0	82.3132	0.814768	2.10847	0.016587	0.889229	0.0886912	0.000438067	0	0
Neuron_Dopamine	OPC-Oligo	Ncam1	Fgfr2	9.11725	0	82.2887	0.814431	1.98458	0.0165821	0.889214	0.0886912	0.0004396	0	0
Neuron_Dopamine	Neuron_Dopamine	Vegfc	Vipr2	0.515308	0	0.256595	0.101908	-2.40513	0.0128936	0.30949	1	0.000440871	0	0
Neuron_Serotonin	Other	Ncam1	Fgfr1	9.11398	0	82.1378	1.15761	2.08562	0.0233497	0.889124	0.0886912	0.000442672	0	0
OPC-Oligo	OPC-Oligo	App	Rpsa	9.11315	0	82.5584	0.175746	0.685964	0.00711333	0.889375	0.533123	0.000444212	0	0
Neuron_GABA	Neuron_GABA	App	Dcc	9.11155	0	82.8564	0.427996	0.542944	0.0139516	0.889553	0.092495	0.000445755	0	0
Neuron_Dopamine	Other	Nrg3	Egfr	9.12628	0	81.4588	1.65584	1.91663	0.05254	0.888714	0.046976	0.000450399	0	0
VLMC	Neuron_Glutamate	Lama1	Rpsa	9.11027	0	82.8104	2.4062	4.94913	0.0613326	0.889525	0.00140495	0.000451952	0	0
Neuron_Glutamate	Neuron_Glutamate	Rims1	Cacna1c	9.1096	0	82.7546	0.709562	0.638572	0.0207507	0.889492	0.0886912	0.000455067	0	0
Astrocyte	Astrocyte	Psap	Gpr37l1	9.10881	0	82.4791	1.97307	4.14986	0.0479255	0.889328	0.00482925	0.000456629	0	0
Astrocyte	Neuron_Glutamate	Nlgn1	Nrxn2	9.13121	0	81.3733	0.657584	0.452406	0.0177293	0.888662	0.11589	0.00045741	0	0
Neuron_Glutamate	Astrocyte	Nrxn2	Nlgn1	9.13121	0	81.3733	0.657584	0.452406	0.0177293	0.888662	0.11589	0.00045741	0	0
VLMC	SMC	Col4a5	Itga1_Itgb1	9.10842	0	82.9624	2.47512	4.00721	0.0781025	0.889615	0.000385137	0.000458193	0	0
Other	Neuron_Glutamate	App	Grm7	9.10749	0	82.4908	0.205401	-0.369669	0.010439	0.889335	0.552663	0.000459759	0	0
VLMC	Other	Apoe	Lrp1	9.10662	0	82.8585	1.32029	2.21455	0.0183898	0.889554	0.0886912	0.000462901	0	0
VLMC	SMC	Lama2	Rpsa	9.10556	0	82.8787	1.18524	1.80883	0.0144033	0.889566	0.0886912	0.000464476	0	0
Peri_Ntrk2zero	VLMC	Lama2	Rpsa	9.10265	0	82.4633	1.14151	2.32924	0.0143311	0.889319	0.0886912	0.000466053	0	0
Neuron_Glutamate	Astrocyte	Cntn1	Nrcam	9.10037	0	82.7902	0.88915	1.67145	0.0298613	0.889513	0.0785386	0.000467633	0	0
Astrocyte	Neuron_GABA	Ncam1	Cacna1c	9.09963	0	82.2931	0.654649	0.454215	0.0153763	0.889217	0.115361	0.000469216	0	0
Neuron_Serotonin	Neuron_Dopamine	Nxph1	Nrxn1	9.20516	0	81.1703	0.883662	0.387712	0.0371401	0.888539	0.134464	0.000470801	0	0
Other	Peri_Ntrk2zero	Fn1	Sdc2	9.09902	0	81.1866	1.65891	3.72693	0.0589715	0.888548	0.00172734	0.000470801	0	0
Neuron_GABA	Neuron_Glutamate	App	Rpsa	9.0974	0	82.587	0.175738	-0.224326	0.0071158	0.889393	0.532647	0.00047398	0	0
Peri_Ntrk2zero	Peri_Ntrk2+	App	Grm7	9.16672	0	81.122	0.116501	0.294432	0.0102657	0.888509	0.577082	0.00047398	0	0
Neuron_GABA	Neuron_Glutamate	Ncam1	Ncam2	9.09525	0	82.6006	0.69136	0.955624	0.0213407	0.889401	0.0886912	0.000477169	0	0
VLMC	Neuron_GABA	Lama1	Rpsa	9.09525	0	82.5237	2.39912	4.87584	0.0611203	0.889355	0.00142891	0.000478768	0	0
Neuron_Glutamate	Astrocyte	Psap	Gpr37l1	9.09467	0	82.2018	1.96757	3.67686	0.0477644	0.889162	0.00489076	0.000481973	0	0
Neuron_Glutamate	Neuron_Glutamate	Nrxn2	Nlgn1	9.11091	0	81.0601	0.653328	0.705399	0.017661	0.888471	0.0886912	0.000482776	0	0
Neuron_Glutamate	Neuron_Glutamate	Nlgn1	Nrxn2	9.11091	0	81.0601	0.653328	0.705399	0.017661	0.888471	0.0886912	0.000482776	0	0
OPC-Oligo	Other	Ncam1	Fgfr1	9.09278	0	81.7921	1.1528	2.17486	0.0232514	0.888916	0.0886912	0.000485189	0	0
Peri_Ntrk2+	Neuron_Glutamate	Lama2	Rpsa	9.09253	0	82.5026	1.15809	1.52852	0.0143379	0.889342	0.0886912	0.000486801	0	0
Neuron_Dopamine	Other	Ncam1	Fgfr1	9.09128	0	81.7677	1.15246	2.05098	0.0232444	0.888901	0.0886912	0.000490033	0	0
SMC	Peri_Ntrk2zero	App	Grm7	9.18975	0	80.9545	0.106535	0.186972	0.0102445	0.888407	0.607099	0.000491653	0	0
Neuron_Glutamate	Neuron_GABA	App	Dcc	9.08865	0	82.4576	0.41836	0.479459	0.0138845	0.889315	0.108394	0.000491653	0	0
Endothelial	Microglia	App	Lrp1	9.08614	0	81.3208	0.627677	1.54766	0.00889313	0.88863	0.292559	0.0004949	0	0
Neuron_GABA	Neuron_GABA	App	Rpsa	9.08238	0	82.3012	0.168651	-0.29761	0.00709116	0.889222	0.536937	0.000498159	0	0
Neuron_Serotonin	Neuron_Dopamine	Ncam1	Cacna1c	9.07857	0	81.4241	0.647263	0.143337	0.015214	0.888693	0.227496	0.000499792	0	0
VLMC	Microglia	Apoe	Trem2	9.07831	0	82.3276	3.06618	6.43502	0.160831	0.889238	3.92614e-06	0.000501428	0	0
Other	Neuron_Dopamine	Alcam	Chl1	9.07794	0	81.937	1.07819	1.88091	0.0319684	0.889003	0.0510107	0.000503067	0	0
Peri_Ntrk2+	Neuron_GABA	Lama2	Rpsa	9.07751	0	82.217	1.151	1.45524	0.0142883	0.889171	0.0886912	0.000504708	0	0
Other	VLMC	Psap	Lrp1	9.07499	0	82.1696	0.800652	1.98037	0.00964169	0.889143	0.231447	0.000506352	0	0
Peri_Ntrk2zero	Neuron_Dopamine	App	Dcc	9.13529	0	80.653	0.214419	0.230643	0.0135806	0.888222	0.334522	0.000506352	0	0
Neuron_Glutamate	Neuron_Glutamate	App	Rpsa	9.0745	0	82.1895	0.166103	-0.287811	0.00708155	0.889155	0.538372	0.000507998	0	0
Neuron_Dopamine	Microglia	App	Lrp1	9.0729	0	81.1097	0.622097	1.27503	0.00887005	0.888502	0.29466	0.000511299	0	0
Peri_Ntrk2zero	OPC-Oligo	Lama2	Rpsa	9.07172	0	81.8615	1.12695	2.23237	0.0142265	0.888958	0.0886912	0.000512954	0	0
Other	Endothelial	Gpc3	Flt1	9.56042	0	80.4903	1.96308	6.78944	0.125405	0.888121	0.000252428	0.000519598	0	0
Endothelial	Endothelial	App	Aplp2	9.06299	0	80.8487	0.360384	1.27832	0.00831207	0.888342	0.353153	0.000519598	0	0
SMC	Microglia	Gnai2	P2ry12	9.09516	0	80.4891	1.76835	4.84337	0.0443981	0.888121	0.00670002	0.000521266	0	0
VLMC	VLMC	App	Lrp1	9.06145	0	81.9121	0.519012	1.23825	0.0089578	0.888988	0.286001	0.000521266	0	0
Neuron_Serotonin	Neuron_Glutamate	Rims1	Cacna1c	9.05961	0	81.8918	0.698747	0.453989	0.0205343	0.888976	0.115402	0.000522937	0	0
VLMC	Other	Ptn	Ncl	9.35213	0	80.4576	0.865651	2.26285	0.0127316	0.888101	0.0908904	0.00052461	0	0
Neuron_Glutamate	Neuron_GABA	App	Rpsa	9.05948	0	81.905	0.159016	-0.361094	0.00705703	0.888984	0.545989	0.00052461	0	0
Microglia	VLMC	Sparc	Fgfr1	9.05938	0	81.3561	1.40895	3.26304	0.021383	0.888652	0.0721699	0.000526286	0	0
OPC-Oligo	Neuron_Dopamine	Ncam1	Cacna1c	9.05736	0	81.0814	0.642452	0.232582	0.0151499	0.888484	0.187908	0.000527964	0	0
VLMC	Neuron_Dopamine	Ptn	Cdh10	9.35093	0	80.429	1.07134	2.03187	0.0206945	0.888083	0.0886912	0.000527964	0	0
Microglia	Peri_Ntrk2zero	C1qb	Lrp1	9.11699	0	80.4155	2.57572	6.50196	0.0752117	0.888075	0.000469833	0.000529645	0	0
Neuron_Dopamine	Neuron_Dopamine	Ncam1	Cacna1c	9.05587	0	81.0572	0.642115	0.108695	0.0151454	0.888469	0.243248	0.000529645	0	0
Neuron_Serotonin	VLMC	Psap	Lrp1	9.05291	0	81.7498	0.792064	1.73961	0.00959244	0.88889	0.235191	0.000531329	0	0
Peri_Ntrk2+	SMC	Lamc1	Itga1	9.05238	0	81.9382	1.48546	2.47526	0.0308016	0.889004	0.034478	0.000533015	0	0
Neuron_GABA	Astrocyte	Cntn1	Nrcam	9.05215	0	81.8969	0.878002	1.58207	0.0295391	0.888979	0.0886912	0.000534704	0	0
Microglia	Peri_Ntrk2+	C1qb	Lrp1	9.11143	0	80.2957	2.57409	6.41463	0.0750997	0.888001	0.000473698	0.00053809	0	0
Neuron_Dopamine	Endothelial	App	Aplp2	9.04976	0	80.6388	0.354805	1.00569	0.00829049	0.888213	0.355635	0.00053809	0	0
Neuron_Glutamate	Neuron_Glutamate	Ncam1	Ncam2	9.04817	0	81.7772	0.680676	0.833467	0.0211279	0.888907	0.0886912	0.000539788	0	0
Neuron_GABA	Neuron_Glutamate	App	Dcc	9.04788	0	81.6445	0.414748	0.287845	0.0137475	0.888827	0.167302	0.000541487	0	0
Astrocyte	Other	Lama2	Rpsa	9.04688	0	81.2673	1.2527	1.63865	0.0141232	0.888598	0.0886912	0.00054319	0	0
OPC-Oligo	Endothelial	Gnai2	Igf1r	9.2045	0	80.2037	0.673615	2.25128	0.0103132	0.887944	0.187849	0.000544895	0	0
Other	Peri_Ntrk2+	Fn1	Sdc2	9.05041	0	80.1788	1.64549	3.41052	0.0582394	0.887929	0.00183477	0.000546602	0	0
Neuron_Dopamine	VLMC	Psap	Lrp1	9.0434	0	81.5689	0.788361	1.72318	0.00957121	0.888781	0.236575	0.000548313	0	0
Neuron_GABA	Neuron_Dopamine	Wnt2	Fzd9_Lrp6	0.516785	0	0.262956	0.297105	0.479616	0.0513632	0.312113	0.197314	0.000551082	0	0
Neuron_Serotonin	Endothelial	App	Rpsa	9.04262	0	81.0388	0.140469	0.333551	0.0069824	0.888458	0.557252	0.000551741	0	0
Neuron_GABA	Astrocyte	Psap	Gpr37l1	9.04147	0	81.158	1.94685	3.55563	0.0471579	0.888531	0.00517124	0.000553459	0	0
Neuron_GABA	OPC-Oligo	App	Aplp1	9.04007	0	81.496	0.521886	2.03912	0.0130915	0.888737	0.0886912	0.00055518	0	0
Neuron_Dopamine	Neuron_Dopamine	Rims1	Cacna1c	9.03811	0	80.7703	0.686536	0.242184	0.0202531	0.888294	0.184082	0.000556904	0	0
Neuron_GABA	Neuron_Glutamate	Ncam1	Cacna1c	9.03791	0	81.5173	0.642777	0.445443	0.0152314	0.88875	0.117738	0.00055863	0	0
Neuron_Serotonin	Peri_Ntrk2zero	Cntn1	Notch1	9.03575	0	80.889	1.19619	2.52459	0.0344694	0.888367	0.0212713	0.000562091	0	0
Neuron_Dopamine	Astrocyte	Fgf14	Fgfr2	9.03652	0	80.0376	0.643106	0.998929	0.0155008	0.887841	0.0886912	0.000563825	0	0
Neuron_Serotonin	Neuron_Serotonin	Ncam1	Cacna1c	9.03341	0	80.5139	0.636248	0.107052	0.0150439	0.888136	0.244065	0.000563825	0	0
Neuron_Serotonin	Other	App	Aplp2	9.03211	0	80.8307	0.343193	0.437314	0.00831022	0.888331	0.353312	0.000565562	0	0
Neuron_Serotonin	Neuron_GABA	Nxph1	Nrxn1	9.12759	0	80.035	0.867444	0.4509	0.0366207	0.887839	0.116324	0.000565562	0	0
Neuron_GABA	Neuron_Glutamate	Rims1	Cacna1c	9.03059	0	81.3909	0.692462	0.623826	0.0204087	0.888673	0.0886912	0.000567302	0	0
Endothelial	Neuron_GABA	App	Aplp2	9.02847	0	80.1446	0.347037	0.43188	0.00823968	0.887907	0.362221	0.000570789	0	0
Microglia	Other	Sparc	Fgfr1	9.02845	0	80.7434	1.39989	2.73755	0.021222	0.888277	0.0886912	0.000572536	0	0
Neuron_Serotonin	Neuron_GABA	Dscam	Dcc	9.02815	0	81.4041	0.786686	0.917094	0.031759	0.888681	0.0886912	0.000574286	0	0
Endothelial	Neuron_Dopamine	App	Aplp1	9.02735	0	80.1218	0.569451	0.521785	0.0128707	0.887893	0.097521	0.000577795	0	0
Neuron_Glutamate	Neuron_Glutamate	App	Dcc	9.02497	0	81.2515	0.405112	0.22436	0.0136814	0.888588	0.191192	0.000581314	0	0
Other	Endothelial	Sparc	Eng	9.02378	0	81.2965	1.34821	3.15589	0.0385424	0.888616	0.012914	0.000583077	0	0
Other	Neuron_Dopamine	Slit2	Robo1	9.01941	0	81.0294	1.25325	2.23087	0.0397791	0.888453	0.0234597	0.000584843	0	0
Neuron_GABA	Neuron_Serotonin	App	Grm7	9.01935	0	81.1015	0.29997	-0.488767	0.0102631	0.888497	0.651433	0.000586612	0	0
Neuron_Glutamate	OPC-Oligo	App	Aplp1	9.01717	0	81.1038	0.512251	1.97564	0.0130284	0.888498	0.0886912	0.000590158	0	0
Peri_Ntrk2zero	SMC	Lamc1	Itga1	9.01705	0	81.2926	1.47565	2.85143	0.0305589	0.888613	0.0356575	0.000591934	0	0
VLMC	Endothelial	Gnai2	Igf1r	9.18782	0	79.8256	0.668012	2.54708	0.0102646	0.887709	0.191072	0.000591934	0	0
Neuron_Dopamine	Neuron_GABA	App	Aplp2	9.01524	0	79.9366	0.341458	0.159251	0.00821829	0.887778	0.364718	0.000593714	0	0
Other	VLMC	Calr	Lrp1	9.01441	0	81.0177	1.02897	2.89993	0.0120299	0.888445	0.112132	0.000595496	0	0
VLMC	Other	Dcn	Egfr	9.01805	0	79.7762	4.05106	6.82599	0.195784	0.887678	6.92952e-07	0.000597281	0	0
Neuron_Dopamine	Neuron_Dopamine	App	Aplp1	9.01412	0	79.9138	0.563871	0.249156	0.0128373	0.887764	0.181275	0.000597281	0	0
Astrocyte	VLMC	Ncam1	Fgfr1	9.01346	0	80.6019	1.13686	2.65887	0.022913	0.88819	0.0886912	0.000599068	0	0
Neuron_Serotonin	Neuron_Serotonin	Nxph1	Nrxn1	9.10719	0	79.7366	0.863189	0.24435	0.0364841	0.887653	0.183227	0.000602651	0	0
OPC-Oligo	Neuron_Serotonin	Ncam1	Cacna1c	9.0122	0	80.175	0.631438	0.196296	0.0149806	0.887926	0.203266	0.000606244	0	0
Neuron_Dopamine	Neuron_Serotonin	Ncam1	Cacna1c	9.01071	0	80.1511	0.6311	0.0724092	0.0149761	0.887911	0.260763	0.000609848	0	0
Astrocyte	OPC-Oligo	Ncam1	Fgfr2	9.0085	0	80.5045	0.789775	2.067	0.0162226	0.88813	0.0886912	0.000611654	0	0
Microglia	Endothelial	Selplg	Esam	9.00833	0	79.9201	3.01491	8.02797	0.293545	0.887768	8.90063e-07	0.000613462	0	0
VLMC	VLMC	Lama1	Rpsa	9.00824	0	80.8632	2.35816	5.21498	0.0598905	0.888351	0.00161167	0.000615274	0	0
Neuron_Serotonin	Astrocyte	Ncam1	Ncam2	9.00113	0	79.8634	0.672836	0.713649	0.0206335	0.887732	0.0886912	0.000618904	0	0
SMC	Peri_Ntrk2+	App	Grm7	9.09566	0	79.577	0.086585	-0.0134158	0.0100702	0.887553	0.672121	0.000618904	0	0
OPC-Oligo	Endothelial	App	Rpsa	9.00097	0	80.3567	0.122927	0.708592	0.00692362	0.888039	0.568597	0.000620723	0	0
Neuron_GABA	Neuron_GABA	Nlgn1	Nrxn2	9.00071	0	79.65	0.633244	0.977239	0.0173538	0.887599	0.0886912	0.000623457	0	0
Neuron_GABA	Neuron_GABA	Nrxn2	Nlgn1	9.00071	0	79.65	0.633244	0.977239	0.0173538	0.887599	0.0886912	0.000623457	0	0
Peri_Ntrk2zero	Other	Vtn	Tnfrsf11b	9.13625	0	79.5268	5.35241	7.28492	0.22499	0.887522	2.38226e-07	0.00062437	0	0
Neuron_Glutamate	Neuron_Serotonin	App	Grm7	8.99644	0	80.7111	0.290334	-0.552251	0.0102137	0.888257	0.707405	0.000626197	0	0
Neuron_GABA	VLMC	App	Rpsa	8.99537	0	80.6452	0.127691	0.0415306	0.00694848	0.888217	0.564165	0.000628027	0	0
Neuron_Dopamine	Neuron_Serotonin	Rims1	Cacna1c	8.99295	0	79.8674	0.675521	0.205898	0.0200267	0.887735	0.199083	0.000633532	0	0
VLMC	Neuron_GABA	Dcn	Erbb4	8.99458	0	79.2945	3.05292	6.59749	0.0828432	0.887376	0.000271888	0.000637216	0	0
Neuron_Glutamate	Neuron_Glutamate	Ncam1	Cacna1c	8.99083	0	80.7047	0.632093	0.323286	0.0150795	0.888253	0.154647	0.000637216	0	0
VLMC	VLMC	Igf2	Igf1r	9.01321	0	79.2571	2.21208	3.08566	0.0462506	0.887352	0.00562684	0.000639062	0	0
Peri_Ntrk2+	VLMC	Lama2	Rpsa	8.99051	0	80.5627	1.11004	1.79438	0.0140008	0.888166	0.0886912	0.000639062	0	0
OPC-Oligo	Other	App	Aplp2	8.99046	0	80.1503	0.325651	0.812356	0.00824026	0.887911	0.362156	0.00064091	0	0
Endothelial	Astrocyte	App	Lrp1	8.98978	0	79.3554	0.599464	1.30579	0.0086782	0.887414	0.313434	0.000642761	0	0
Endothelial	Neuron_Glutamate	App	Aplp1	8.98846	0	79.3285	0.558901	0.546488	0.0127433	0.887397	0.0915574	0.000644615	0	0
Neuron_Glutamate	Neuron_GABA	Rims1	Cacna1c	8.98739	0	80.4108	0.679752	0.416108	0.020163	0.888072	0.125951	0.00064833	0	0
Neuron_GABA	Neuron_Dopamine	App	Aplp2	8.98615	0	80.4696	0.31879	0.0219316	0.00827309	0.888109	0.357906	0.000650192	0	0
Other	Neuron_GABA	Slit2	App	8.98499	0	80.4476	0.915957	1.76744	0.0240424	0.888095	0.0886912	0.000652057	0	0
SMC	Neuron_Dopamine	App	Dcc	9.06423	0	79.117	0.184503	-0.0772052	0.013322	0.887263	0.3991	0.000652057	0	0
Neuron_Serotonin	Peri_Ntrk2+	Cntn1	Notch1	8.98311	0	79.8464	1.18256	2.23501	0.0340251	0.887722	0.0232325	0.000653924	0	0
Astrocyte	Other	Ncam1	Fgfr1	8.98254	0	79.9949	1.12781	2.13339	0.0227405	0.887814	0.0886912	0.000655793	0	0
VLMC	Neuron_Glutamate	Lama2	Rpsa	8.98199	0	80.584	1.12707	1.44176	0.0140045	0.888179	0.0886912	0.000657666	0	0
Neuron_Serotonin	Peri_Ntrk2zero	Pdap1	Pdgfrb	9.0914	0	78.8562	1.60375	2.81211	0.0276408	0.887098	0.0549269	0.000657666	0	0
Peri_Ntrk2+	Other	Vtn	Tnfrsf11b	9.08496	0	78.7933	5.33696	6.26011	0.222914	0.887058	2.60188e-07	0.000661418	0	0
OPC-Oligo	Astrocyte	Ncam1	Ncam2	8.97992	0	79.5272	0.668026	0.802893	0.0205466	0.887522	0.0886912	0.000661418	0	0
Neuron_GABA	Neuron_Dopamine	Ncam1	Ncam2	8.97918	0	80.4078	0.66584	0.490871	0.0207741	0.88807	0.105851	0.000663298	0	0
Neuron_Dopamine	Astrocyte	Ncam1	Ncam2	8.97843	0	79.5036	0.667688	0.679006	0.0205405	0.887507	0.0886912	0.000665181	0	0
VLMC	OPC-Oligo	Lama1	Rpsa	8.97732	0	80.2731	2.3436	5.11811	0.0594534	0.887987	0.00166313	0.000667067	0	0
Neuron_Dopamine	Astrocyte	App	Lrp1	8.97654	0	79.1494	0.593885	1.03316	0.00865567	0.887284	0.315587	0.000668955	0	0
Neuron_Dopamine	Neuron_Glutamate	App	Aplp1	8.97523	0	79.1226	0.553321	0.273859	0.0127102	0.887267	0.172341	0.000670846	0	0
Peri_Ntrk2+	Neuron_Serotonin	Ptn	Ncl	9.09352	0	78.5373	0.819962	1.19246	0.0124278	0.886895	0.0996049	0.00067274	0	0
Microglia	Astrocyte	Gnai2	S1pr1	8.97451	0	79.8555	1.17855	1.9059	0.0339478	0.887727	0.0481846	0.000674636	0	0
Microglia	Neuron_Serotonin	Sirpa	Cd47	8.974	0	79.8572	1.06474	2.89401	0.0231346	0.887728	0.0886912	0.000677485	0	0
Neuron_Serotonin	Microglia	Cd47	Sirpa	8.974	0	79.8572	1.06474	2.89401	0.0231346	0.887728	0.0886912	0.000677485	0	0
Neuron_Glutamate	VLMC	App	Rpsa	8.97247	0	80.257	0.118056	-0.0219541	0.00691504	0.887977	0.572645	0.00068034	0	0
Other	VLMC	App	Lrp1	8.96937	0	80.1615	0.480242	1.01439	0.00876635	0.887918	0.304875	0.000682247	0	0
Endothelial	Microglia	Pltp	Abca1	8.96736	0	78.5357	1.83374	5.82292	0.0900027	0.886894	0.000433362	0.000686069	0	0
VLMC	Neuron_GABA	Lama2	Rpsa	8.96697	0	80.305	1.11998	1.36848	0.013956	0.888007	0.0886912	0.000687983	0	0
Other	Endothelial	Cdh1	Igf1r	9.12518	0	78.4063	8.755	8.27388	0.128	0.886811	1.29909e-06	0.000689901	0	0
Neuron_GABA	VLMC	Fgf12	Fgfr1	8.96453	0	79.7981	1.1563	2.9904	0.0266925	0.887691	0.0631703	0.000689901	0	0
Neuron_Serotonin	Neuron_Glutamate	Dscam	Dcc	8.96448	0	80.2135	0.773438	0.661995	0.0312945	0.88795	0.0886912	0.000691821	0	0
Neuron_GABA	Peri_Ntrk2zero	Sorbs1	Itga1	8.97486	0	78.4011	0.953218	1.22465	0.0220975	0.886808	0.0886912	0.000691821	0	0
Neuron_GABA	OPC-Oligo	App	Rpsa	8.96445	0	80.0566	0.113136	-0.0553441	0.00689777	0.887853	0.587612	0.000693744	0	0
Neuron_Glutamate	Neuron_Dopamine	App	Aplp2	8.96324	0	80.0822	0.309154	-0.041553	0.00823327	0.887869	0.362998	0.000695669	0	0
Neuron_Serotonin	Astrocyte	Nlgn3	Nrxn1	9.3859	0	78.3965	0.875443	1.64522	0.0280961	0.886805	0.0828082	0.000696633	0	0
Astrocyte	Neuron_Serotonin	Nrxn1	Nlgn3	9.3859	0	78.3965	0.875443	1.64522	0.0280961	0.886805	0.0828082	0.000696633	0	0
Other	Neuron_Glutamate	Slit2	App	8.96209	0	80.0603	0.906321	1.70396	0.0239266	0.887855	0.0886912	0.000697597	0	0
Peri_Ntrk2+	Neuron_Dopamine	Ptn	Ptprz1	9.08703	0	78.3926	1.12766	0.977156	0.0217617	0.886803	0.0886912	0.000699528	0	0
Peri_Ntrk2+	OPC-Oligo	Lama2	Rpsa	8.95958	0	79.9748	1.09549	1.69751	0.0138986	0.887802	0.0886912	0.000701461	0	0
Neuron_GABA	OPC-Oligo	Fgf12	Fgfr2	8.95957	0	79.7017	0.809208	2.39852	0.0188984	0.887631	0.0886912	0.000703397	0	0
Neuron_GABA	Neuron_Dopamine	Dscam	Dcc	9.02864	0	78.3476	0.779948	1.17299	0.0305666	0.886774	0.0886912	0.000703397	0	0
Peri_Ntrk2zero	Endothelial	Lama2	Rpsa	8.95955	0	79.6783	1.07413	2.255	0.0138471	0.887617	0.0886912	0.000705336	0	0
Peri_Ntrk2zero	SMC	Mfge8	Pdgfrb	8.95757	0	79.8666	1.92636	2.46232	0.0362015	0.887734	0.017188	0.000707277	0	0
Astrocyte	VLMC	Psap	Lrp1	8.95704	0	79.927	0.754757	2.1443	0.00937856	0.887772	0.251116	0.000709221	0	0
Peri_Ntrk2zero	Neuron_Serotonin	Ptn	Ncl	9.07318	0	78.2501	0.815141	1.40537	0.0123823	0.886711	0.100703	0.000709221	0	0
Astrocyte	Neuron_Dopamine	Ncam1	Cacna1c	8.94712	0	79.2998	0.617459	0.191105	0.014817	0.887379	0.205202	0.000713117	0	0
VLMC	SMC	Igf2	Igf1r	8.96202	0	78.1903	2.19568	2.99672	0.0456281	0.886673	0.00595735	0.000715069	0	0
Neuron_Serotonin	Neuron_Serotonin	Nrxn2	Nlgn1	8.94457	0	79.7646	0.637061	0.247348	0.0173788	0.887671	0.182017	0.000716046	0	0
Neuron_Serotonin	Neuron_Serotonin	Nlgn1	Nrxn2	8.94457	0	79.7646	0.637061	0.247348	0.0173788	0.887671	0.182017	0.000716046	0	0
Neuron_Serotonin	Peri_Ntrk2+	Pdap1	Pdgfrb	9.04307	0	78.1658	1.58998	1.93743	0.0273988	0.886657	0.0570107	0.000717023	0	0
SMC	SMC	Sorbs1	Itga1	8.94444	0	79.9656	1.00631	1.40988	0.0225385	0.887796	0.0886912	0.00071898	0	0
Neuron_Glutamate	VLMC	Psap	Lrp1	8.9429	0	79.6583	0.749263	1.6713	0.00934702	0.887604	0.25341	0.00072094	0	0
Endothelial	Neuron_Serotonin	App	Aplp2	8.94284	0	78.398	0.313986	0.218599	0.00806011	0.886806	0.384858	0.000722903	0	0
Peri_Ntrk2zero	Neuron_Dopamine	Ptn	Ptprz1	9.06668	0	78.1061	1.12284	1.19007	0.0216821	0.886619	0.0886912	0.000722903	0	0
Neuron_Glutamate	OPC-Oligo	App	Rpsa	8.94155	0	79.6713	0.103501	-0.118829	0.00686457	0.887612	0.615481	0.000726836	0	0
Neuron_Glutamate	Neuron_GABA	Nrxn2	Nlgn1	8.94153	0	78.4466	0.617906	0.792568	0.0170916	0.886837	0.0886912	0.000729792	0	0
Neuron_GABA	Neuron_Glutamate	Nlgn1	Nrxn2	8.94153	0	78.4466	0.617906	0.792568	0.0170916	0.886837	0.0886912	0.000729792	0	0
Neuron_GABA	Peri_Ntrk2+	Sorbs1	Itga1	8.94895	0	78.0118	0.947209	0.859629	0.0219878	0.886558	0.0886912	0.000730779	0	0
Neuron_Serotonin	Neuron_GABA	Rims1	Cacna1c	8.9374	0	79.5725	0.668937	0.231525	0.0199528	0.88755	0.188304	0.000738698	0	0
Neuron_Serotonin	Microglia	App	Lrp1	8.93552	0	78.9188	0.564259	1.16097	0.00863045	0.887138	0.318221	0.000740684	0	0
Other	Neuron_Dopamine	Fn1	Sdc2	8.94226	0	77.9367	1.61563	2.76046	0.0566108	0.88651	0.00672851	0.000740684	0	0
Endothelial	SMC	Sorbs1	Itga1	8.93521	0	79.7969	1.00326	2.04097	0.0224909	0.887691	0.0886912	0.000742673	0	0
VLMC	Peri_Ntrk2zero	Ptn	Sdc3	9.24699	0	77.9345	1.12479	3.52294	0.0187282	0.886508	0.0886912	0.000742673	0	0
Neuron_GABA	Other	Fgf12	Fgfr1	8.9336	0	79.1971	1.14724	2.46491	0.0264915	0.887314	0.0652671	0.000744665	0	0
Other	Astrocyte	Ptn	Cdh10	8.9334	0	79.5215	0.985047	1.899	0.020461	0.887518	0.0886912	0.00074666	0	0
Neuron_Glutamate	Neuron_GABA	Dscam	Dcc	8.93228	0	79.7347	0.766094	1.07065	0.0311077	0.887652	0.0886912	0.000748656	0	0
Neuron_Glutamate	Neuron_Dopamine	Ncam1	Ncam2	8.93211	0	79.6063	0.655157	0.368714	0.0205671	0.887572	0.140136	0.000750656	0	0
Neuron_Dopamine	Neuron_Serotonin	App	Aplp2	8.9296	0	78.1945	0.308407	-0.0540299	0.00803919	0.886676	0.388084	0.000752658	0	0
Neuron_Serotonin	Neuron_Serotonin	Ncam1	Ncam2	8.92553	0	78.3397	0.656222	0.992417	0.0202398	0.886769	0.0886912	0.000754663	0	0
Peri_Ntrk2+	Neuron_GABA	Ptn	Ncl	9.06405	0	77.881	0.810363	1.22134	0.0123239	0.886474	0.10246	0.000756671	0	0
Other	Neuron_Serotonin	Slit2	Robo1	8.92307	0	79.4006	1.23266	2.82433	0.0389795	0.887442	0.0122896	0.000758681	0	0
Neuron_Serotonin	Astrocyte	Ncam1	Fgfr2	8.92001	0	78.2286	0.750019	1.67085	0.0157639	0.886698	0.0886912	0.000760694	0	0
VLMC	Neuron_GABA	Ptn	Cdh10	9.24256	0	77.8282	1.04408	2.3638	0.0200253	0.88644	0.0886912	0.000764728	0	0
Peri_Ntrk2+	SMC	Mfge8	Pdgfrb	8.91809	0	79.2075	1.91605	2.13672	0.0359027	0.887321	0.0292081	0.000766748	0	0
Neuron_Dopamine	Endothelial	Gnai2	Igf1r	9.09822	0	77.7953	0.637903	1.68705	0.0100035	0.886418	0.206685	0.000768772	0	0
Neuron_GABA	Neuron_GABA	Ncam1	Cacna1c	8.9157	0	79.2085	0.612967	0.222979	0.0148	0.887321	0.191914	0.000770798	0	0
Neuron_Serotonin	Neuron_Glutamate	Cntn1	Nrcam	8.9149	0	78.4951	0.834435	1.55444	0.0283121	0.886868	0.0886912	0.000772827	0	0
Endothelial	Endothelial	Gnai2	S1pr1	8.91403	0	79.2435	1.21566	3.20549	0.0336876	0.887343	0.0235309	0.000774858	0	0
Neuron_Serotonin	Endothelial	App	Aplp2	8.91238	0	78.4606	0.296967	0.891632	0.00806655	0.886846	0.384114	0.00078301	0	0
Neuron_GABA	Neuron_GABA	Rims1	Cacna1c	8.90838	0	79.0857	0.662652	0.401362	0.0198307	0.887244	0.130539	0.000785055	0	0
OPC-Oligo	Astrocyte	Psap	Gpr37l1	8.90801	0	78.5396	1.89494	3.64153	0.0456364	0.886897	0.00594565	0.000787102	0	0
Neuron_Dopamine	Peri_Ntrk2zero	Cntn1	Notch1	8.90756	0	78.7954	1.16654	2.21714	0.0335772	0.88706	0.0242369	0.000789152	0	0
Other	Peri_Ntrk2zero	Lama2	Itga1	8.93866	0	77.6451	1.66642	2.15891	0.0317924	0.886321	0.0299769	0.000789152	0	0
Peri_Ntrk2zero	Neuron_GABA	Ptn	Ncl	9.0437	0	77.5963	0.805542	1.43426	0.0122789	0.886289	0.103721	0.000795318	0	0
Endothelial	OPC-Oligo	App	Aplp2	8.90645	0	77.6557	0.299934	0.582528	0.00798379	0.886328	0.395736	0.000795318	0	0
OPC-Oligo	Neuron_Serotonin	Ncam1	Ncam2	8.90432	0	78.01	0.651411	1.08166	0.0201546	0.886557	0.0886912	0.000797378	0	0
Endothelial	Other	Cxcl12	Itgb1	8.90409	0	78.4142	1.19792	3.5632	0.0291284	0.886816	0.0444452	0.000799442	0	0
Neuron_Dopamine	Neuron_Serotonin	Ncam1	Ncam2	8.90283	0	77.9868	0.651074	0.957774	0.0201486	0.886542	0.0886912	0.000803576	0	0
Peri_Ntrk2+	Astrocyte	Ptn	Sdc4	9.04641	0	77.4882	1.98342	3.48295	0.0350024	0.886219	0.0197944	0.000805647	0	0
Astrocyte	Neuron_Serotonin	Ncam1	Cacna1c	8.90196	0	78.4134	0.606445	0.15482	0.0146514	0.886816	0.222225	0.000805647	0	0
OPC-Oligo	Astrocyte	Ncam1	Fgfr2	8.89881	0	77.8993	0.745209	1.76009	0.0156976	0.886485	0.0886912	0.000816043	0	0
Neuron_Dopamine	Astrocyte	Ncam1	Fgfr2	8.89731	0	77.8761	0.744871	1.6362	0.0156929	0.88647	0.0886912	0.000820219	0	0
Other	Peri_Ntrk2+	Lama2	Itga1	8.91274	0	77.2596	1.66041	1.79389	0.0316346	0.88607	0.0616555	0.000822312	0	0
OPC-Oligo	Microglia	App	Lrp1	8.89387	0	78.2545	0.546717	1.53601	0.0085578	0.886714	0.325922	0.000824407	0	0
Neuron_Dopamine	OPC-Oligo	App	Aplp2	8.89321	0	77.4541	0.294354	0.309899	0.00796307	0.886197	0.398335	0.000826504	0	0
Peri_Ntrk2zero	Astrocyte	Ptn	Sdc4	9.02606	0	77.205	1.9786	3.69587	0.0348745	0.886034	0.0200509	0.000828605	0	0
Neuron_GABA	VLMC	Psap	Lrp1	8.8897	0	78.6468	0.728544	1.55007	0.00922834	0.886965	0.263351	0.000830707	0	0
Peri_Ntrk2+	Neuron_Dopamine	Ptn	Ncl	9.02767	0	77.071	0.798509	1.11686	0.0121957	0.885946	0.106483	0.000839146	0	0
VLMC	VLMC	Lama2	Rpsa	8.87997	0	78.6892	1.07902	1.70762	0.0136752	0.886992	0.0886912	0.000839146	0	0
Neuron_Glutamate	Neuron_Dopamine	Il1rapl1	Ptprs	8.87791	0	77.8456	0.684515	0.930018	0.0186235	0.886451	0.0886912	0.000841262	0	0
Neuron_Serotonin	Neuron_GABA	App	Aplp2	8.87786	0	77.7773	0.28362	0.0451965	0.0079963	0.886407	0.394459	0.000843381	0	0
Neuron_Serotonin	Neuron_Dopamine	App	Aplp1	8.87674	0	77.7552	0.506033	0.135102	0.0124905	0.886392	0.231077	0.000847626	0	0
Neuron_Serotonin	Neuron_GABA	Ncam1	Ncam2	8.87653	0	77.3524	0.645456	0.911464	0.0199847	0.88613	0.0886912	0.000849753	0	0
Neuron_Dopamine	Microglia	Cd47	Sirpa	8.87433	0	77.9046	1.03314	2.8162	0.0225689	0.886489	0.0886912	0.000855081	0	0
Microglia	Neuron_Dopamine	Sirpa	Cd47	8.87433	0	77.9046	1.03314	2.8162	0.0225689	0.886489	0.0886912	0.000855081	0	0
SMC	Microglia	Ltbp1	Itgb5	8.87147	0	77.5777	2.62471	6.00266	0.0939024	0.886277	0.000132867	0.000858286	0	0
OPC-Oligo	Endothelial	App	Aplp2	8.87072	0	77.8002	0.279425	1.26667	0.00799865	0.886421	0.394011	0.000860426	0	0
Astrocyte	Astrocyte	Ncam1	Ncam2	8.86968	0	77.7798	0.643032	0.761417	0.0200952	0.886408	0.0886912	0.000862569	0	0
Neuron_Serotonin	Microglia	Gnai2	P2ry12	8.92547	0	76.8953	1.71133	4.05808	0.0424158	0.885831	0.00827011	0.000862569	0	0
VLMC	Neuron_Serotonin	Ptn	Cdh10	9.20232	0	76.8625	1.03394	2.08279	0.0197768	0.88581	0.0886912	0.000869013	0	0
Neuron_Glutamate	Neuron_GABA	Ncam1	Cacna1c	8.86862	0	78.419	0.602283	0.100821	0.0146525	0.88682	0.247377	0.000871166	0	0
Neuron_Dopamine	Astrocyte	Nlgn3	Nrxn1	9.32237	0	76.8085	0.85651	1.59173	0.027527	0.885774	0.0886912	0.000872244	0	0
Astrocyte	Neuron_Dopamine	Nrxn1	Nlgn3	9.32237	0	76.8085	0.85651	1.59173	0.027527	0.885774	0.0886912	0.000872244	0	0
Neuron_Glutamate	Neuron_Glutamate	Dscam	Dcc	8.86861	0	78.5684	0.752845	0.815556	0.0306527	0.886915	0.0886912	0.000873322	0	0
Endothelial	Neuron_Serotonin	App	Aplp1	8.8686	0	76.8837	0.526358	0.303545	0.0123505	0.885823	0.161454	0.00087548	0	0
VLMC	Neuron_Serotonin	App	Dcc	8.86633	0	78.5495	0.281231	-0.424849	0.0132264	0.886903	0.596684	0.000877641	0	0
Neuron_Glutamate	Neuron_Dopamine	Tgfb3	Itgb3	0.520696	0	0.270813	0.102426	-2.23746	0.00498783	0.315282	1	0.000881699	0	0
Peri_Ntrk2zero	Neuron_Dopamine	Ptn	Ncl	9.00732	0	76.7892	0.793689	1.32977	0.0121512	0.885761	0.108145	0.000881972	0	0
VLMC	Endothelial	Lama1	Rpsa	8.86514	0	78.1323	2.29078	5.14074	0.0578678	0.886636	0.00191434	0.000881972	0	0
Peri_Ntrk2+	Neuron_Glutamate	Ptn	Ncl	9.01189	0	76.7197	0.793376	1.15819	0.0121402	0.885715	0.108643	0.000884141	0	0
Microglia	Neuron_Glutamate	Sirpa	Cd47	8.86258	0	77.6743	1.02941	2.84108	0.0225022	0.88634	0.0886912	0.000885226	0	0
Neuron_Glutamate	Microglia	Cd47	Sirpa	8.86258	0	77.6743	1.02941	2.84108	0.0225022	0.88634	0.0886912	0.000885226	0	0
VLMC	Neuron_Serotonin	App	Rpsa	8.85561	0	78.3648	0.0842939	-0.341553	0.006752	0.886785	0.680854	0.000890664	0	0
Neuron_Dopamine	Neuron_Serotonin	App	Aplp1	8.85537	0	76.6842	0.520778	0.0309162	0.0123185	0.885692	0.28038	0.000892844	0	0
OPC-Oligo	Neuron_GABA	Ncam1	Ncam2	8.85533	0	77.0268	0.640646	1.00071	0.0199006	0.885918	0.0886912	0.000895026	0	0
Neuron_Dopamine	Peri_Ntrk2+	Cntn1	Notch1	8.85493	0	77.7798	1.15291	1.92757	0.0331444	0.886408	0.0457649	0.000899399	0	0
Peri_Ntrk2zero	Neuron_Glutamate	Ptn	Ncl	8.99154	0	76.4393	0.788555	1.37111	0.0120958	0.88553	0.110013	0.000901589	0	0
Neuron_Dopamine	Neuron_GABA	Ncam1	Ncam2	8.85383	0	77.0038	0.640308	0.876822	0.0198947	0.885902	0.0886912	0.000903782	0	0
Other	VLMC	Hsp90b1	Lrp1	8.85355	0	77.9595	0.89294	2.54516	0.0106951	0.886524	0.167302	0.000905977	0	0
Astrocyte	VLMC	Serpine2	Lrp1	8.85351	0	77.9588	1.40546	3.48487	0.0222899	0.886524	0.0732162	0.000908176	0	0
Neuron_GABA	Endothelial	App	Rpsa	8.85227	0	77.9215	0.0603172	-0.0327158	0.00671381	0.8865	0.766795	0.00091258	0	0
VLMC	OPC-Oligo	Lama2	Rpsa	8.84904	0	78.1149	1.06447	1.61074	0.0135754	0.886624	0.0886912	0.000916995	0	0
Peri_Ntrk2+	Endothelial	Lama2	Rpsa	8.8474	0	77.8419	1.04267	1.72013	0.0135279	0.886448	0.0886912	0.000919206	0	0
Neuron_Serotonin	Neuron_Dopamine	Nlgn1	Nrxn2	8.84566	0	77.898	0.611415	0.106628	0.0169721	0.886485	0.244269	0.000922528	0	0
Neuron_Dopamine	Neuron_Serotonin	Nrxn2	Nlgn1	8.84566	0	77.898	0.611415	0.106628	0.0169721	0.886485	0.244269	0.000922528	0	0
Peri_Ntrk2zero	SMC	Nid1	Itgb1	8.84428	0	77.6247	1.7454	3.87528	0.0273011	0.886308	0.0268165	0.000925856	0	0
VLMC	Other	Ptn	Sdc4	9.17781	0	76.2745	1.95563	3.31722	0.0344541	0.885421	0.0213115	0.000925856	0	0
Neuron_GABA	Neuron_Dopamine	Il1rapl1	Ptprs	8.84286	0	77.2923	0.677095	0.826651	0.0184911	0.886091	0.0886912	0.000928078	0	0
Neuron_Serotonin	OPC-Oligo	Nrxn2	Nlgn1	8.84206	0	78.0313	0.615616	0.950729	0.0170011	0.886571	0.0886912	0.000931416	0	0
OPC-Oligo	Neuron_Serotonin	Nlgn1	Nrxn2	8.84206	0	78.0313	0.615616	0.950729	0.0170011	0.886571	0.0886912	0.000931416	0	0
Neuron_GABA	Other	App	Aplp2	8.84176	0	77.7214	0.263041	0.0710478	0.00799055	0.88637	0.394942	0.00093476	0	0
Neuron_Serotonin	Astrocyte	App	Lrp1	8.83916	0	77.0114	0.536046	0.919108	0.00842187	0.885907	0.340937	0.000936993	0	0
Neuron_Serotonin	Neuron_Glutamate	App	Aplp1	8.83784	0	76.9853	0.495483	0.159804	0.0123669	0.88589	0.219769	0.000939228	0	0
Peri_Ntrk2+	VLMC	Ptn	Sdc2	8.98811	0	76.1903	1.04969	2.145	0.0134028	0.885364	0.0886912	0.000941466	0	0
VLMC	Microglia	App	Rpsa	8.83653	0	78.0361	0.0753174	0.0702672	0.00672368	0.886574	0.712173	0.000941466	0	0
OPC-Oligo	Neuron_GABA	App	Aplp2	8.8362	0	77.1227	0.266078	0.420238	0.00792899	0.88598	0.40245	0.000943706	0	0
Endothelial	Peri_Ntrk2zero	App	Lrp1	8.83549	0	76.2083	0.554298	1.52204	0.00833404	0.885377	0.35081	0.00094595	0	0
OPC-Oligo	Neuron_Dopamine	App	Aplp1	8.83508	0	77.1007	0.488492	0.510143	0.0123854	0.885966	0.100628	0.000948195	0	0
Neuron_Glutamate	Neuron_Dopamine	Rims1	Cacna1c	8.83489	0	77.486	0.642562	0.152998	0.0194296	0.886217	0.223034	0.000950444	0	0
Endothelial	Neuron_Glutamate	App	Aplp2	8.83443	0	76.1868	0.272126	0.150781	0.00783278	0.885362	0.415487	0.000952695	0	0
Peri_Ntrk2zero	Endothelial	Lama2	Itga1	8.83352	0	77.2257	1.69798	2.67931	0.0316206	0.886048	0.0307416	0.000957205	0	0
SMC	Endothelial	Timp3	Kdr	8.83156	0	77.2561	1.53127	5.51563	0.11348	0.886068	0.00155641	0.000961726	0	0
OPC-Oligo	Astrocyte	Ptn	Cdh10	8.83053	0	77.7932	0.960687	1.21537	0.0200163	0.886417	0.0886912	0.00096399	0	0
Endothelial	Peri_Ntrk2+	App	Lrp1	8.82993	0	76.0949	0.552663	1.43471	0.00832163	0.885301	0.351885	0.000966257	0	0
Neuron_GABA	VLMC	Ncam1	Fgfr1	8.82954	0	77.5807	1.09518	2.42764	0.0220542	0.886279	0.0886912	0.000968527	0	0
Neuron_Glutamate	Endothelial	App	Rpsa	8.82937	0	77.5465	0.0506817	-0.0962005	0.0066815	0.886257	0.80319	0.000970799	0	0
Peri_Ntrk2+	Endothelial	Sparc	Eng	8.82533	0	77.5708	1.30505	3.44042	0.036776	0.886273	0.0160255	0.000973074	0	0
Neuron_GABA	OPC-Oligo	Ncam1	Fgfr2	8.82458	0	77.487	0.748093	1.83576	0.0156145	0.886218	0.0886912	0.000977632	0	0
Endothelial	Peri_Ntrk2+	App	Rpsa	8.82321	0	75.9579	0.0296694	0.528991	0.00654462	0.885209	0.887998	0.000984488	0	0
Peri_Ntrk2zero	VLMC	Ptn	Sdc2	8.96776	0	75.9118	1.04486	2.35792	0.0133538	0.885178	0.0886912	0.000986779	0	0
Neuron_Dopamine	Peri_Ntrk2zero	App	Lrp1	8.82225	0	76.0105	0.548719	1.24941	0.00831241	0.885245	0.353089	0.000986779	0	0
Neuron_Dopamine	OPC-Oligo	Nlgn1	Nrxn2	8.90151	0	75.9035	0.593523	1.07651	0.0165375	0.885173	0.0886912	0.00099022	0	0
OPC-Oligo	Neuron_Dopamine	Nrxn2	Nlgn1	8.90151	0	75.9035	0.593523	1.07651	0.0165375	0.885173	0.0886912	0.00099022	0	0
Neuron_Serotonin	Neuron_Dopamine	Fgf2	Itgb3	0.522418	0	0.272667	0.174018	-1.34159	0.0081789	0.316019	1	0.0009919	0	0
Neuron_Dopamine	Neuron_Glutamate	App	Aplp2	8.8212	0	75.989	0.266546	-0.121848	0.00781244	0.88523	0.418147	0.000993667	0	0
Neuron_Glutamate	Other	App	Aplp2	8.81885	0	77.3473	0.253405	0.00756311	0.00795209	0.886127	0.399831	0.000995968	0	0
Microglia	Neuron_GABA	Sirpa	Cd47	8.81816	0	76.804	1.01533	2.71032	0.0222501	0.885771	0.0886912	0.000999425	0	0
Neuron_GABA	Microglia	Cd47	Sirpa	8.81816	0	76.804	1.01533	2.71032	0.0222501	0.885771	0.0886912	0.000999425	0	0
Other	SMC	Col1a2	Itga1_Itgb1	8.81739	0	77.6437	2.51143	3.01062	0.0591671	0.88632	0.00345358	0.00100289	0	0
SMC	OPC-Oligo	Ntn4	Dcc	8.82152	0	75.7527	1.42634	3.4167	0.0442345	0.885072	0.00684005	0.00100751	0	0
Neuron_Dopamine	Peri_Ntrk2+	App	Lrp1	8.81669	0	75.8973	0.547084	1.16208	0.00830003	0.885169	0.354297	0.00100983	0	0
Neuron_GABA	SMC	Timp2	Itgb1	8.81221	0	77.008	0.981036	2.15612	0.0143049	0.885905	0.0886912	0.00101447	0	0
Neuron_Dopamine	Peri_Ntrk2+	App	Rpsa	8.80997	0	75.7607	0.0240901	0.256362	0.00652763	0.885077	0.909484	0.00102146	0	0
Endothelial	Other	App	Notch2	8.8087	0	75.6619	1.35228	2.32452	0.0209605	0.885011	0.0886912	0.00102613	0	0
Neuron_Dopamine	Astrocyte	L1cam	Ptprz1	8.90673	0	75.653	1.49677	2.92665	0.0640404	0.885005	0.00434575	0.0010308	0	0
Endothelial	Neuron_GABA	App	Aplp1	8.80592	0	75.6052	0.509347	0.282547	0.0121452	0.884973	0.169249	0.00103549	0	0
Neuron_Dopamine	Peri_Ntrk2zero	Dlk1	Notch1	8.80165	0	77.0655	2.1831	4.11223	0.114856	0.885943	0.000214349	0.00103784	0	0
Peri_Ntrk2zero	Endothelial	Sparc	Eng	8.80113	0	77.1165	1.29978	3.36252	0.0365606	0.885976	0.0164865	0.00104255	0	0
VLMC	Neuron_Dopamine	App	Rpsa	8.79931	0	77.3946	0.0577914	-0.436841	0.00666841	0.886158	0.775174	0.00104727	0	0
Neuron_Glutamate	Peri_Ntrk2zero	Pdap1	Pdgfrb	8.93822	0	75.4739	1.5557	2.79143	0.0264553	0.884884	0.0655957	0.00104963	0	0
Neuron_GABA	Other	Ncam1	Fgfr1	8.79861	0	76.9965	1.08612	1.90215	0.0218881	0.885898	0.0886912	0.00104963	0	0
OPC-Oligo	Astrocyte	App	Lrp1	8.79751	0	76.3632	0.518505	1.29415	0.00835098	0.885479	0.348856	0.00105673	0	0
OPC-Oligo	Neuron_Glutamate	App	Aplp1	8.79619	0	76.3373	0.477941	0.534846	0.0122628	0.885462	0.104355	0.0010591	0	0
Neuron_Dopamine	Other	App	Notch2	8.79546	0	75.4655	1.3467	2.05189	0.0209061	0.884879	0.0886912	0.00106148	0	0
Peri_Ntrk2+	Microglia	Vcl	Itgb5	8.79445	0	76.0477	1.85449	4.09108	0.0303282	0.885269	0.0198656	0.00106386	0	0
Astrocyte	Neuron_Serotonin	Ncam1	Ncam2	8.79408	0	76.2959	0.626418	1.04018	0.0197118	0.885435	0.0886912	0.00106624	0	0
Neuron_Serotonin	Neuron_Dopamine	Cntn1	Nrcam	8.79283	0	76.0767	0.804049	0.941282	0.0274398	0.885289	0.0886912	0.00107339	0	0
Neuron_Dopamine	Neuron_GABA	App	Aplp1	8.79268	0	75.409	0.503768	0.00991869	0.0121136	0.88484	0.291239	0.00107578	0	0
Neuron_Serotonin	Neuron_Serotonin	App	Aplp2	8.79222	0	76.0823	0.250569	-0.168085	0.00782203	0.885293	0.416995	0.00107818	0	0
VLMC	Endothelial	Igf2	Insr	8.82495	0	75.3335	2.45213	5.47203	0.0587375	0.884789	0.00176531	0.00107818	0	0
VLMC	Astrocyte	Dcn	Erbb4	8.80105	0	75.3222	3.01363	5.02734	0.0786931	0.884782	0.000372245	0.00108297	0	0
Endothelial	OPC-Oligo	App	Dcc	8.79119	0	75.3047	0.433804	0.664673	0.01268	0.88477	0.0924718	0.00108778	0	0
Neuron_Glutamate	Neuron_Serotonin	Rims1	Cacna1c	8.78973	0	76.6198	0.631547	0.116713	0.0192124	0.885649	0.239336	0.00109019	0	0
Astrocyte	Astrocyte	Cntn1	Ptprz1	8.88838	0	75.2558	1.09333	2.32524	0.031462	0.884737	0.0313897	0.00109019	0	0
Astrocyte	Astrocyte	Ncam1	Fgfr2	8.78857	0	76.1877	0.720216	1.71861	0.0153527	0.885363	0.0886912	0.00109742	0	0
Neuron_Dopamine	OPC-Oligo	Nlgn1	Nrxn1	8.86897	0	75.2053	0.261491	0.460391	0.0112295	0.884702	0.249927	0.00110105	0	0
OPC-Oligo	Neuron_Dopamine	Nrxn1	Nlgn1	8.86897	0	75.2053	0.261491	0.460391	0.0112295	0.884702	0.249927	0.00110105	0	0
Endothelial	Peri_Ntrk2zero	App	Rpsa	8.7872	0	75.2233	0.0127086	0.550502	0.00648133	0.884715	0.956099	0.00110226	0	0
Neuron_Dopamine	Neuron_Glutamate	Cntn1	Nrcam	8.78672	0	76.4635	0.804784	1.247	0.0275793	0.885546	0.0886912	0.00110468	0	0
VLMC	Peri_Ntrk2+	Ptn	Sdc3	9.13236	0	75.1838	1.09092	3.23408	0.0180672	0.884688	0.0886912	0.00110711	0	0
VLMC	SMC	Lamc1	Itga1	8.78565	0	77.0637	1.41128	2.54535	0.0289692	0.885942	0.045536	0.00110711	0	0
VLMC	Neuron_GABA	Cxcl12	Grm7	8.78499	0	77.1739	0.887693	0.390609	0.0295711	0.886014	0.133697	0.00110954	0	0
Neuron_Serotonin	Neuron_Dopamine	Rims1	Cacna1c	8.7849	0	76.6781	0.631748	-0.0315847	0.019227	0.885688	0.314684	0.00111197	0	0
Other	Neuron_Serotonin	Slit2	Dcc	8.78472	0	77.0616	1.18224	1.92965	0.0447329	0.88594	0.0455687	0.0011144	0	0
Neuron_Glutamate	VLMC	Ncam1	Fgfr1	8.78246	0	76.8074	1.0845	2.30548	0.0218344	0.885773	0.0886912	0.00111684	0	0
Astrocyte	VLMC	Apoe	Sdc2	8.90657	0	75.0741	1.41656	2.95605	0.021835	0.884613	0.0886912	0.00111928	0	0
Peri_Ntrk2zero	Microglia	Vcl	Itgb5	8.77889	0	75.7387	1.85028	4.30035	0.0302049	0.885062	0.0201756	0.00112906	0	0
Neuron_Dopamine	OPC-Oligo	App	Dcc	8.77795	0	75.1092	0.428225	0.392045	0.0126471	0.884637	0.133268	0.00113151	0	0
Neuron_Glutamate	OPC-Oligo	Ncam1	Fgfr2	8.7775	0	76.7146	0.737409	1.7136	0.0154588	0.885712	0.0886912	0.00113396	0	0
Other	Neuron_Serotonin	App	Dcc	8.77425	0	76.8708	0.24246	-0.648706	0.0129437	0.885815	0.798205	0.00113642	0	0
Neuron_Serotonin	Microglia	Cx3cl1	Cx3cr1	9.11009	0	74.9877	2.06915	5.32329	0.0930547	0.884555	0.000145408	0.00113642	0	0
Neuron_Dopamine	Peri_Ntrk2zero	App	Rpsa	8.77396	0	75.028	0.00712919	0.277874	0.00646451	0.884582	0.980648	0.00113888	0	0
Neuron_Serotonin	Astrocyte	Nlgn2	Nrxn1	9.24918	0	74.9786	0.857008	1.61171	0.0231171	0.884548	0.0886912	0.00114011	0	0
Astrocyte	Neuron_Serotonin	Nrxn1	Nlgn2	9.24918	0	74.9786	0.857008	1.61171	0.0231171	0.884548	0.0886912	0.00114011	0	0
Microglia	Microglia	Psap	Lrp1	8.77236	0	76.3167	0.756698	1.99752	0.00895493	0.885449	0.286299	0.00114134	0	0
OPC-Oligo	Microglia	Gnai2	P2ry12	8.83404	0	74.959	1.6806	4.3964	0.0413477	0.884535	0.00920929	0.00114628	0	0
VLMC	SMC	App	Rpsa	8.77111	0.001	76.9085	0.0445134	-0.164294	0.00662653	0.88584	1	0.00114628	0.001	0.00151712
Neuron_GABA	Peri_Ntrk2zero	Pdap1	Pdgfrb	8.9139	0	74.9371	1.54807	2.73795	0.0262671	0.88452	0.0675189	0.00115122	0	0
Other	OPC-Oligo	Ptn	Cdh10	8.76923	0	76.4132	0.943737	1.67657	0.0196612	0.885513	0.0886912	0.00115122	0	0
Neuron_Glutamate	Peri_Ntrk2zero	Sorbs1	Itga1	8.80833	0	74.924	0.898498	1.03024	0.0211174	0.884511	0.0886912	0.0011537	0	0
Other	Peri_Ntrk2zero	Sorbs1	Itga1	8.80791	0	74.915	0.898351	2.09522	0.0211149	0.884505	0.0886912	0.00115617	0	0
Neuron_Glutamate	VLMC	Fgf14	Fgfr2	8.90081	0	74.9128	0.56201	1.2605	0.0145083	0.884504	0.0886912	0.00115865	0	0
Neuron_GABA	VLMC	Fgf14	Fgfr2	8.89962	0	74.8965	0.561775	1.33809	0.0145051	0.884492	0.0886912	0.00116114	0	0
Neuron_Serotonin	OPC-Oligo	Ncam1	Robo1	8.7633	0	75.0703	0.624872	0.578758	0.0169523	0.884611	0.0886912	0.00116362	0	0
Neuron_GABA	Neuron_Dopamine	Ncam1	Cacna1c	8.7632	0	76.3274	0.575777	-0.0401311	0.0142617	0.885456	0.320192	0.00116611	0	0
Neuron_Serotonin	Astrocyte	L1cam	Ptprz1	8.86926	0	74.8417	1.48573	2.91911	0.0633537	0.884455	0.00443689	0.00116611	0	0
Neuron_Glutamate	Peri_Ntrk2+	Pdap1	Pdgfrb	8.88989	0	74.8132	1.54193	1.91674	0.0262237	0.884436	0.0679947	0.0011686	0	0
Endothelial	VLMC	App	Aplp2	8.76608	0	74.7927	0.245734	0.74194	0.00768945	0.884422	0.43608	0.0011736	0	0
Neuron_Glutamate	Neuron_GABA	Il1rapl1	Ptprs	8.75829	0	75.4857	0.651043	0.973853	0.0180589	0.884892	0.0886912	0.00118361	0	0
OPC-Oligo	VLMC	Psap	Lrp1	8.75624	0	76.1094	0.676626	1.63596	0.0089306	0.885311	0.288775	0.00118863	0	0
Neuron_GABA	Neuron_Dopamine	Rims1	Cacna1c	8.75588	0	76.2091	0.625462	0.138252	0.0191094	0.885377	0.22981	0.00119366	0	0
Neuron_Serotonin	OPC-Oligo	App	Aplp2	8.75583	0	75.3619	0.236516	0.195844	0.00774797	0.884809	0.427482	0.00119618	0	0
Neuron_Glutamate	Other	Ncam1	Fgfr1	8.75153	0	76.229	1.07544	1.77999	0.0216699	0.88539	0.0886912	0.00120123	0	0
VLMC	SMC	Col1a1	Itga1_Itgb1	8.75072	0	76.4253	3.58463	5.38086	0.100866	0.885521	8.89539e-05	0.00120376	0	0
Neuron_Dopamine	Peri_Ntrk2zero	Pdap1	Pdgfrb	8.90339	0	74.705	1.54477	2.64081	0.0261858	0.884362	0.0684444	0.00120376	0	0
OPC-Oligo	Neuron_Serotonin	App	Aplp2	8.75057	0	75.4419	0.233027	0.206957	0.00775619	0.884863	0.426348	0.00120629	0	0
Peri_Ntrk2+	SMC	Col4a1	Itga1_Itgb1	8.74905	0	76.3948	1.31814	1.98216	0.0321437	0.885501	0.0404904	0.00120883	0	0
Neuron_Dopamine	Peri_Ntrk2+	Dlk1	Notch1	8.74902	0	76.0722	2.16947	3.82265	0.113375	0.885286	0.000464347	0.00121136	0	0
Peri_Ntrk2+	Other	Ptn	Ncl	8.91869	0	74.6448	0.763015	1.51822	0.0118118	0.88432	0.119813	0.00121136	0	0
Astrocyte	OPC-Oligo	Nlgn1	Nrxn2	8.81158	0	74.6308	0.57471	1.06019	0.0162603	0.884311	0.0886912	0.00121517	0	0
OPC-Oligo	Astrocyte	Nrxn2	Nlgn1	8.81158	0	74.6308	0.57471	1.06019	0.0162603	0.884311	0.0886912	0.00121517	0	0
Endothelial	Endothelial	Fn1	Itga6	8.74519	0	76.4761	1.65923	5.72561	0.143822	0.885554	0.000859632	0.00122153	0	0
Peri_Ntrk2+	Neuron_Dopamine	Ptn	Cdh10	8.9175	0	74.6182	0.9687	1.28725	0.0191994	0.884302	0.0886912	0.00122153	0	0
Neuron_GABA	Microglia	App	Lrp1	8.74517	0	75.8831	0.484107	0.794706	0.00829847	0.885159	0.354615	0.00122408	0	0
VLMC	Microglia	Gnai2	P2ry12	8.81736	0	74.6057	1.675	4.69219	0.0411528	0.884294	0.00940507	0.00122664	0	0
Astrocyte	Neuron_GABA	Ncam1	Ncam2	8.74509	0	75.3343	0.615652	0.959232	0.0194633	0.88479	0.0886912	0.00122664	0	0
Neuron_Dopamine	VLMC	App	Aplp2	8.75285	0	74.5985	0.240155	0.469311	0.00766949	0.884289	0.439137	0.00122919	0	0
Neuron_Glutamate	Peri_Ntrk2+	Sorbs1	Itga1	8.78242	0	74.552	0.892489	0.665223	0.0210126	0.884257	0.0886912	0.00123431	0	0
Neuron_Serotonin	VLMC	Fgf12	Fgfr1	8.74409	0	76.1771	1.10742	2.09318	0.0254813	0.885356	0.0762266	0.00123431	0	0
Neuron_Glutamate	Neuron_Glutamate	Il1rapl1	Ptprs	8.74395	0	75.2029	0.647034	0.988773	0.0179912	0.884701	0.0886912	0.00123687	0	0
Other	Peri_Ntrk2+	Sorbs1	Itga1	8.78199	0	74.5431	0.892342	1.7302	0.0210101	0.884251	0.0886912	0.00123687	0	0
Neuron_Dopamine	OPC-Oligo	Nrxn2	Nlgn1	8.74315	0	76.2053	0.58997	0.81001	0.0166033	0.885374	0.0886912	0.00124072	0	0
OPC-Oligo	Neuron_Dopamine	Nlgn1	Nrxn2	8.74315	0	76.2053	0.58997	0.81001	0.0166033	0.885374	0.0886912	0.00124072	0	0
OPC-Oligo	OPC-Oligo	Ncam1	Robo1	8.74209	0	74.7543	0.620062	0.668002	0.0168809	0.884395	0.0886912	0.00124457	0	0
Peri_Ntrk2+	SMC	Nid1	Itgb1	8.74181	0	75.654	1.71213	3.34599	0.026608	0.885006	0.0480672	0.00124715	0	0
Other	Other	Psap	Lrp1	8.741	0	76.3957	0.70287	1.20291	0.00896419	0.885501	0.285406	0.00124972	0	0
Neuron_Dopamine	OPC-Oligo	Ncam1	Robo1	8.7406	0	74.732	0.619725	0.544115	0.0168759	0.88438	0.0921121	0.0012523	0	0
VLMC	SMC	Lama1	Sdc2	8.73984	0	75.741	2.88821	6.23265	0.0933043	0.885064	0.000137695	0.00125488	0	0
Neuron_Serotonin	Neuron_Serotonin	Rims1	Cacna1c	8.73974	0	75.821	0.620733	-0.0678701	0.0190121	0.885118	0.337089	0.00125747	0	0
Neuron_GABA	Astrocyte	Fgf12	Fgfr2	8.73963	0	75.4279	0.739648	2.05014	0.017885	0.884853	0.0886912	0.00126005	0	0
Neuron_Serotonin	OPC-Oligo	Fgf12	Fgfr2	8.73913	0	76.0851	0.76033	1.5013	0.0180409	0.885294	0.0886912	0.00126523	0	0
Peri_Ntrk2zero	Other	Ptn	Ncl	8.89834	0	74.3719	0.758194	1.73114	0.0117686	0.884133	0.121771	0.00126523	0	0
VLMC	Endothelial	Lama1	Itga1	8.73912	0	75.7272	2.91463	5.56505	0.132145	0.885055	1.64375e-05	0.00126783	0	0
Peri_Ntrk2zero	Neuron_Dopamine	Ptn	Cdh10	8.89715	0	74.3454	0.96388	1.50017	0.0191292	0.884115	0.0886912	0.00127042	0	0
Other	Neuron_GABA	Slit2	Robo1	8.738	0	76.2718	1.19315	2.81252	0.0374434	0.885419	0.0146665	0.00127042	0	0
VLMC	Endothelial	Lama2	Rpsa	8.73687	0	76.0317	1.01165	1.63337	0.0132133	0.885259	0.0886912	0.00127302	0	0
OPC-Oligo	Neuron_Glutamate	Nrxn2	Nlgn1	8.79129	0	74.3436	0.570453	1.31318	0.0161977	0.884113	0.0886912	0.00127693	0	0
Neuron_Glutamate	OPC-Oligo	Nlgn1	Nrxn2	8.79129	0	74.3436	0.570453	1.31318	0.0161977	0.884113	0.0886912	0.00127693	0	0
Peri_Ntrk2+	Neuron_Glutamate	App	Grm7	8.73377	0	75.1791	0.0480536	-0.285357	0.00951367	0.884685	0.813169	0.00128345	0	0
Astrocyte	SMC	Sorbs1	Itga1	8.73354	0	76.1114	0.936992	1.41862	0.0214521	0.885312	0.0886912	0.00128606	0	0
Neuron_GABA	Peri_Ntrk2+	Pdap1	Pdgfrb	8.86558	0	74.281	1.5343	1.86327	0.0260371	0.88407	0.0699617	0.00128868	0	0
Neuron_Dopamine	Astrocyte	Nlgn2	Nrxn1	9.2189	0	74.2215	0.847774	1.58877	0.0228837	0.884029	0.0886912	0.0012926	0	0
Astrocyte	Neuron_Dopamine	Nrxn1	Nlgn2	9.2189	0	74.2215	0.847774	1.58877	0.0228837	0.884029	0.0886912	0.0012926	0	0
Neuron_Serotonin	Neuron_GABA	Cntn1	Nrcam	8.72899	0	74.8122	0.788145	1.13093	0.0269837	0.884435	0.0886912	0.00129391	0	0
Other	Endothelial	Gnai2	Igf1r	8.93933	0	74.1947	0.584507	2.05886	0.00954053	0.884011	0.238768	0.00129654	0	0
VLMC	Other	App	Lrp1	8.72746	0	76.1563	0.42123	0.460788	0.00832835	0.885342	0.351126	0.00129916	0	0
VLMC	SMC	Col4a6	Itga1_Itgb1	8.72577	0	75.9693	2.79739	4.17407	0.108309	0.885217	0.000178537	0.00130442	0	0
Other	Other	Fn1	Tnfrsf11b	8.75816	0	74.12	4.98068	6.47312	0.355309	0.883959	1.07189e-07	0.00130442	0	0
Neuron_Dopamine	Neuron_Dopamine	Ntn1	Dcc	8.83258	0	74.1093	1.42606	1.93876	0.037029	0.883952	0.044789	0.00130969	0	0
VLMC	Neuron_GABA	App	Grm7	8.72367	0	76.0909	0.143247	-0.204152	0.00962906	0.885298	0.501973	0.00130969	0	0
Neuron_GABA	Neuron_GABA	Il1rapl1	Ptprs	8.72324	0	74.9492	0.643623	0.870486	0.0179306	0.884528	0.0886912	0.00131233	0	0
Neuron_Glutamate	Microglia	App	Lrp1	8.72227	0	75.5178	0.474472	0.731221	0.00825853	0.884914	0.359415	0.00131497	0	0
Neuron_GABA	Endothelial	App	Aplp2	8.72202	0	75.4425	0.216815	0.525365	0.00775626	0.884863	0.426311	0.00132027	0	0
Neuron_Dopamine	Peri_Ntrk2+	Pdap1	Pdgfrb	8.85507	0	74.051	1.531	1.76613	0.0259565	0.883911	0.0709225	0.00132027	0	0
Neuron_Glutamate	VLMC	Fgf12	Fgfr1	8.72201	0	75.8145	1.10252	2.28141	0.0253599	0.885113	0.0776055	0.00132292	0	0
Peri_Ntrk2+	Endothelial	Lama2	Itga1	8.72138	0	75.4458	1.66651	2.14445	0.0308918	0.884865	0.0340422	0.00132557	0	0
Neuron_GABA	Microglia	Sorbs1	Itgb5	8.72092	0	74.5871	1.37453	2.26935	0.0217207	0.884281	0.0886912	0.00132822	0	0
VLMC	SMC	Nid1	Itgb1	8.71923	0	75.2197	1.70478	3.46287	0.0264553	0.884712	0.0399702	0.00133088	0	0
Neuron_GABA	Astrocyte	Nxph1	Nrxn1	9.21083	0	74.0198	0.863323	2.88424	0.0338683	0.88389	0.0547555	0.00133088	0	0
Neuron_Serotonin	Other	Psap	Lrp1	8.71893	0	76.0054	0.694281	0.962145	0.0089184	0.885241	0.289704	0.00133354	0	0
Neuron_GABA	Neuron_Serotonin	Ncam1	Cacna1c	8.71804	0	75.4742	0.564763	-0.0764165	0.0141022	0.884884	0.342268	0.0013362	0	0
Neuron_Glutamate	Endothelial	Cntn4	Ptprg	8.91906	0	74.0041	0.844585	2.79236	0.03021	0.883879	0.0614053	0.00133887	0	0
Neuron_Serotonin	Neuron_Serotonin	App	Aplp1	8.71798	0	74.6128	0.46294	-0.0831385	0.0119857	0.884298	0.346128	0.00133887	0	0
Neuron_Glutamate	Neuron_Serotonin	Il1rapl1	Ptprs	8.71752	0	74.6813	0.639632	0.702983	0.0178665	0.884346	0.0886912	0.00134154	0	0
Neuron_Glutamate	OPC-Oligo	Fgf12	Fgfr2	8.71705	0	75.7229	0.755435	1.68954	0.017955	0.885052	0.0886912	0.00134421	0	0
Neuron_Glutamate	Neuron_Dopamine	Ncam1	Cacna1c	8.71612	0	75.5666	0.565093	-0.162288	0.0141195	0.884947	0.396705	0.00134688	0	0
OPC-Oligo	OPC-Oligo	App	Aplp2	8.71418	0	74.7276	0.218974	0.570886	0.00768275	0.884377	0.437197	0.00134956	0	0
OPC-Oligo	Astrocyte	Nrxn1	Nlgn1	8.77904	0	73.9444	0.242678	0.444068	0.0110412	0.883837	0.280527	0.0013509	0	0
Astrocyte	OPC-Oligo	Nlgn1	Nrxn1	8.77904	0	73.9444	0.242678	0.444068	0.0110412	0.883837	0.280527	0.0013509	0	0
Neuron_Serotonin	Other	Fgf12	Fgfr1	8.71316	0	75.6034	1.09836	1.56769	0.0252894	0.884971	0.0886912	0.00135223	0	0
Astrocyte	SMC	Lama2	Itga1	8.71193	0	75.7164	1.63457	1.82201	0.0310027	0.885048	0.058071	0.00135492	0	0
Neuron_GABA	Neuron_Serotonin	Rims1	Cacna1c	8.71071	0	75.3572	0.614448	0.101967	0.0188958	0.884805	0.246479	0.00136029	0	0
Neuron_Dopamine	Other	Psap	Lrp1	8.70941	0	75.8372	0.690579	0.945713	0.00889866	0.885128	0.291789	0.00136298	0	0
Neuron_GABA	Neuron_Glutamate	Il1rapl1	Ptprs	8.7089	0	74.6684	0.639614	0.885406	0.0178634	0.884337	0.0886912	0.00136567	0	0
Neuron_Glutamate	Other	Fgf14	Fgfr2	8.85452	0	73.8966	0.547373	0.775245	0.0143115	0.883804	0.0886912	0.00136567	0	0
Neuron_GABA	Other	Fgf14	Fgfr2	8.85333	0	73.8806	0.547138	0.852834	0.0143084	0.883793	0.0886912	0.00136836	0	0
VLMC	VLMC	Sparc	Fgfr1	8.70834	0	75.5899	1.33261	2.68963	0.0198675	0.884962	0.0886912	0.00136836	0	0
Other	Neuron_Dopamine	Slit2	Robo2	8.70671	0	75.7426	1.34055	2.72546	0.0529211	0.885065	0.00738214	0.00137646	0	0
Neuron_Serotonin	VLMC	Fgf14	Fgfr2	8.81696	0	73.7683	0.545092	0.901807	0.0142866	0.883715	0.0886912	0.00138187	0	0
SMC	VLMC	Mfge8	Pdgfrb	8.70537	0	74.3445	1.85044	1.65497	0.0336985	0.884114	0.0814268	0.00138187	0	0
Other	SMC	Ptn	Sdc2	8.70199	0	75.1401	1.00345	1.81883	0.013218	0.884658	0.0886912	0.00138458	0	0
SMC	Astrocyte	Gnai2	S1pr1	8.70194	0	74.5115	1.08695	1.64526	0.031676	0.884229	0.0827844	0.0013873	0	0
Neuron_Glutamate	Endothelial	App	Aplp2	8.69912	0	75.0794	0.207179	0.46188	0.00771893	0.884617	0.431821	0.00139001	0	0
Endothelial	Peri_Ntrk2zero	Cxcl12	Itgb1	8.69702	0	74.3406	1.13858	4.02243	0.0276152	0.884111	0.0550742	0.00139545	0	0
Endothelial	Peri_Ntrk2+	Cxcl12	Itgb1	8.69662	0	74.3328	1.13845	3.92069	0.0276123	0.884106	0.055111	0.00139817	0	0
OPC-Oligo	Neuron_Glutamate	Nrxn1	Nlgn1	8.75874	0	73.6598	0.238421	0.697061	0.0109987	0.883639	0.28827	0.00139954	0	0
Neuron_Glutamate	OPC-Oligo	Nlgn1	Nrxn1	8.75874	0	73.6598	0.238421	0.697061	0.0109987	0.883639	0.28827	0.00139954	0	0
Neuron_Glutamate	Other	Fgf12	Fgfr1	8.69108	0	75.2435	1.09347	1.75593	0.025169	0.884728	0.079959	0.0014009	0	0
Astrocyte	Neuron_Serotonin	Lama2	Rpsa	8.69029	0	75.3578	1.08481	1.0604	0.0130962	0.884806	0.0886912	0.00140363	0	0
Neuron_GABA	Neuron_GABA	App	Aplp2	8.6875	0	74.7855	0.203468	-0.32107	0.00768871	0.884417	0.51234	0.00140636	0	0
VLMC	Peri_Ntrk2zero	Lama1	Sdc2	8.68706	0	74.7338	2.87363	6.64422	0.0920635	0.884381	0.000150015	0.00140909	0	0
Peri_Ntrk2zero	Endothelial	Gnai2	Igf1r	8.91288	0	73.5954	0.575623	2.66919	0.00946347	0.883594	0.24445	0.00141183	0	0
Neuron_GABA	Neuron_Dopamine	App	Aplp1	8.68638	0	74.7642	0.425882	-0.231165	0.0120101	0.884402	0.445978	0.00141183	0	0
Endothelial	Peri_Ntrk2zero	Gnai2	S1pr3	8.68601	0	74.9662	1.64908	4.20437	0.0292975	0.88454	0.0340963	0.00141457	0	0
Neuron_GABA	Astrocyte	Ncam1	Ncam2	8.68576	0	74.8644	0.601351	0.53018	0.0193419	0.884471	0.095351	0.00141731	0	0
Neuron_Serotonin	Peri_Ntrk2zero	App	Lrp1	8.68487	0	73.9573	0.490881	1.13535	0.00808787	0.883846	0.381013	0.00142005	0	0
Neuron_Serotonin	Neuron_Glutamate	App	Aplp2	8.68381	0	73.9364	0.208708	-0.235903	0.00760142	0.883832	0.449201	0.0014228	0	0
Neuron_GABA	Astrocyte	Nlgn3	Nrxn1	9.18924	0	73.4801	0.816837	1.69843	0.0263341	0.883514	0.074469	0.00142418	0	0
Astrocyte	Neuron_GABA	Nrxn1	Nlgn3	9.18924	0	73.4801	0.816837	1.69843	0.0263341	0.883514	0.074469	0.00142418	0	0
Neuron_GABA	Neuron_Serotonin	Il1rapl1	Ptprs	8.68246	0	74.1505	0.632211	0.599617	0.0177395	0.88398	0.0886912	0.0014283	0	0
Other	Other	Calr	Lrp1	8.68042	0	75.3248	0.931189	2.12247	0.0111846	0.884783	0.144421	0.00143934	0	0
SMC	Microglia	Col4a2	Itgb5	8.67974	0	73.769	1.74993	3.71684	0.0324073	0.883715	0.0267977	0.0014421	0	0
Neuron_Serotonin	Peri_Ntrk2+	App	Lrp1	8.67931	0	73.8472	0.489246	1.04803	0.00807583	0.88377	0.382629	0.00144764	0	0
Other	Neuron_Dopamine	Ptn	Ptprs	8.67931	0	74.7107	0.787909	0.928415	0.0132795	0.884366	0.0886912	0.00145042	0	0
VLMC	Other	Sparc	Fgfr1	8.67742	0	75.0207	1.32355	2.16414	0.0197179	0.884577	0.0886912	0.00145875	0	0
Neuron_Glutamate	Neuron_Serotonin	Fgf14	Fgfr2	8.82333	0	73.2117	0.537505	0.23081	0.0141788	0.883325	0.188601	0.00146432	0	0
Endothelial	Astrocyte	Pdgfb	S1pr1	8.67682	0	74.0189	1.65929	3.96381	0.146155	0.883889	0.000858812	0.00146432	0	0
OPC-Oligo	Neuron_Serotonin	App	Aplp1	8.67633	0	73.9847	0.445398	0.291903	0.0118848	0.883865	0.165731	0.00146711	0	0
Neuron_GABA	Neuron_Serotonin	Fgf14	Fgfr2	8.82213	0	73.1958	0.53727	0.308398	0.0141758	0.883314	0.159679	0.00146711	0	0
Microglia	Astrocyte	Psap	Lrp1	8.676	0	74.4723	0.728485	1.75565	0.0087385	0.884202	0.307213	0.0014699	0	0
VLMC	Microglia	Apoe	Lrp1	8.67448	0	74.7557	1.19377	2.24143	0.0165915	0.884396	0.0886912	0.0014727	0	0
Peri_Ntrk2zero	SMC	Lama2	Dag1	8.67333	0	74.108	1.56138	3.34294	0.0206669	0.883951	0.0482896	0.00147549	0	0
Astrocyte	Microglia	Lama2	Rpsa	8.67122	0	75.0417	1.07584	1.47222	0.0130413	0.884591	0.0886912	0.0014839	0	0
Neuron_Glutamate	Neuron_Serotonin	Ncam1	Cacna1c	8.67096	0	74.7219	0.554079	-0.198574	0.0139617	0.884373	0.423286	0.00148671	0	0
OPC-Oligo	OPC-Oligo	Ptn	Cdh10	8.66636	0	74.7525	0.919377	0.992942	0.0192339	0.884394	0.0886912	0.00149233	0	0
Neuron_Dopamine	Neuron_Dopamine	Cntn1	Nrcam	8.66464	0	74.1077	0.774398	0.63384	0.0267296	0.883951	0.0886912	0.00149797	0	0
Neuron_Glutamate	Neuron_GABA	App	Aplp2	8.6646	0	74.4256	0.193833	-0.384555	0.00765171	0.88417	0.56412	0.00150079	0	0
Microglia	VLMC	Hsp90b1	Lrp1	8.66385	0	74.3528	0.824535	2.48779	0.0102003	0.88412	0.195332	0.00150644	0	0
Neuron_Glutamate	Neuron_Dopamine	App	Aplp1	8.66348	0	74.4044	0.416246	-0.29465	0.0119523	0.884155	0.492375	0.00150926	0	0
Neuron_Dopamine	Astrocyte	Fgf13	Fgfr3	8.66303	0	75.0473	2.2158	4.06396	0.102951	0.884595	0.000240924	0.00151209	0	0
Neuron_Serotonin	Other	Cntn1	Notch2	8.66203	0	73.4856	1.57716	2.72241	0.0376337	0.883517	0.0143791	0.00151493	0	0
VLMC	Neuron_GABA	App	Dcc	8.6617	0	75.0229	0.238597	0.235909	0.0126326	0.884579	0.287984	0.00151777	0	0
Neuron_Serotonin	Neuron_Glutamate	Ncam1	Robo1	8.66017	0	72.9918	0.602824	0.767583	0.0164829	0.88317	0.0886912	0.00152629	0	0
Neuron_Serotonin	Other	App	Notch2	8.65808	0	73.4271	1.28887	1.93784	0.0203414	0.883476	0.0886912	0.00152914	0	0
VLMC	SMC	Apoe	Sdc2	8.65628	0	74.4145	1.3674	2.50592	0.0216431	0.884162	0.0886912	0.00153199	0	0
Neuron_Serotonin	Neuron_GABA	App	Aplp1	8.6553	0	73.372	0.44593	-0.104136	0.0117864	0.883438	0.359929	0.00153484	0	0
Other	Neuron_Glutamate	Alcam	Chl1	8.65366	0	73.6508	0.972604	1.67584	0.0287355	0.883633	0.077819	0.00154341	0	0
Neuron_Dopamine	OPC-Oligo	Dscam	Dcc	8.65327	0	73.268	0.710464	0.772262	0.0285848	0.883365	0.0886912	0.00154627	0	0
Peri_Ntrk2zero	SMC	Col4a1	Itga1_Itgb1	8.652	0	74.6211	1.29382	2.0428	0.0313973	0.884304	0.0357227	0.00154914	0	0
Other	Peri_Ntrk2zero	Ptn	Sdc2	8.64921	0	74.1409	0.988865	2.23041	0.0130423	0.883974	0.0886912	0.00155201	0	0
Neuron_GABA	Astrocyte	App	Lrp1	8.64881	0	74.0491	0.455895	0.552841	0.00809791	0.88391	0.379872	0.00155488	0	0
Neuron_GABA	Neuron_Glutamate	App	Aplp1	8.64749	0	74.024	0.415331	-0.206462	0.0118912	0.883893	0.429023	0.00156063	0	0
Neuron_Serotonin	SMC	Gnas	Adcy9	8.74634	0	72.8022	0.708725	1.77535	0.0110674	0.883036	0.149568	0.00156063	0	0
OPC-Oligo	Peri_Ntrk2zero	App	Lrp1	8.64322	0	73.3348	0.473339	1.51039	0.00801979	0.883412	0.390987	0.00156351	0	0
OPC-Oligo	Neuron_Glutamate	App	Aplp2	8.64216	0	73.3141	0.191166	0.139139	0.00753743	0.883397	0.459514	0.00156639	0	0
Neuron_Serotonin	Other	Fgf14	Fgfr2	8.77067	0	72.7677	0.530455	0.416547	0.0140928	0.883011	0.125688	0.00156927	0	0
Neuron_Serotonin	OPC-Oligo	App	Dcc	8.64057	0	73.0804	0.370386	0.27799	0.0123055	0.883233	0.170772	0.00156927	0	0
Peri_Ntrk2+	Endothelial	Gnai2	Igf1r	8.87611	0	72.7622	0.563262	2.63649	0.00935632	0.883007	0.252742	0.00157216	0	0
Neuron_Glutamate	Astrocyte	Ncam1	Ncam2	8.63868	0	74.1182	0.590666	0.408023	0.0191491	0.883958	0.128371	0.00157505	0	0
VLMC	Peri_Ntrk2+	Lama1	Sdc2	8.63845	0	73.8061	2.86022	6.32781	0.0909207	0.883741	0.000163591	0.00157794	0	0
Neuron_Dopamine	Microglia	Gnai2	P2ry12	8.72777	0	72.7082	1.64489	3.83216	0.0401062	0.882969	0.010641	0.00158083	0	0
OPC-Oligo	Peri_Ntrk2+	App	Lrp1	8.63765	0	73.2256	0.471704	1.42307	0.00800785	0.883335	0.392634	0.00158083	0	0
OPC-Oligo	Neuron_Glutamate	Ncam1	Robo1	8.63896	0	72.6846	0.598014	0.856828	0.0164136	0.882952	0.0886912	0.00158663	0	0
Endothelial	SMC	Gnai2	Ednra	8.63716	0	74.0497	1.70327	3.36022	0.0271752	0.88391	0.0471086	0.00158663	0	0
Neuron_Dopamine	Neuron_Glutamate	Ncam1	Robo1	8.63747	0	72.6629	0.597677	0.732941	0.0164087	0.882937	0.0886912	0.00159244	0	0
Other	Other	App	Lrp1	8.63538	0	74.5287	0.38246	0.236931	0.00815036	0.884241	0.373543	0.00159244	0	0
Neuron_GABA	Neuron_Serotonin	Nrxn2	Nlgn1	8.63432	0	73.9098	0.556605	0.175373	0.0161032	0.883813	0.212555	0.00159971	0	0
Neuron_Serotonin	Neuron_GABA	Nlgn1	Nrxn2	8.63432	0	73.9098	0.556605	0.175373	0.0161032	0.883813	0.212555	0.00159971	0	0
Peri_Ntrk2zero	OPC-Oligo	Vtn	Cd47	8.82304	0	72.5594	1.48788	2.75826	0.0269743	0.882863	0.0607108	0.00160408	0	0
Astrocyte	Neuron_Dopamine	Lama2	Rpsa	8.63399	0	74.4248	1.05831	0.965111	0.0129341	0.884169	0.0886912	0.00160408	0	0
Neuron_Serotonin	Microglia	Edil3	Itgb5	8.6329	0	72.8387	1.66704	2.94756	0.0411884	0.883062	0.00935784	0.001607	0	0
VLMC	Astrocyte	Psap	Gpr37l1	8.63265	0	73.1372	1.78779	3.64814	0.0424973	0.883273	0.00819779	0.00160992	0	0
Astrocyte	OPC-Oligo	Ncam1	Robo1	8.63185	0	73.1117	0.595069	0.626526	0.01651	0.883255	0.0886912	0.0016187	0	0
Other	Neuron_GABA	App	Grm7	8.63159	0	74.4647	0.104477	-0.428009	0.00942327	0.884197	0.612645	0.00162456	0	0
VLMC	Neuron_Serotonin	Cxcl12	Grm7	8.63081	0	74.4791	0.855018	-0.201042	0.0285385	0.884207	0.425252	0.00163632	0	0
Neuron_Glutamate	Astrocyte	App	Lrp1	8.62591	0	73.6927	0.446259	0.489357	0.00805893	0.883662	0.385095	0.00163927	0	0
Neuron_Glutamate	Neuron_Glutamate	App	Aplp1	8.62459	0	73.6677	0.405696	-0.269947	0.0118339	0.883645	0.475414	0.00164517	0	0
Astrocyte	Other	Psap	Lrp1	8.62305	0	74.3108	0.656974	1.36684	0.00871955	0.884091	0.309219	0.00165108	0	0
Peri_Ntrk2+	Peri_Ntrk2zero	Ptn	Sdc3	8.81355	0	72.3039	1.02216	2.77832	0.0173751	0.882681	0.0886912	0.00165701	0	0
Other	Other	Lama2	Rpsa	8.62241	0	72.9411	1.1336	0.967185	0.0126762	0.883134	0.0926229	0.00165997	0	0
Peri_Ntrk2zero	Neuron_Glutamate	App	Grm7	8.6221	0	72.9944	0.00104037	-0.337408	0.00923721	0.883172	1	0.00166294	0	0
Peri_Ntrk2+	Neuron_GABA	Ptn	Cdh10	8.80912	0	72.2053	0.941442	1.61917	0.0185785	0.88261	0.0886912	0.00167186	0	0
Other	Other	Alcam	Nrp1	8.61875	0	72.969	1.00084	2.06665	0.0260802	0.883154	0.0695057	0.00167782	0	0
OPC-Oligo	Other	App	Notch2	8.61643	0	72.809	1.27132	2.31288	0.0201702	0.883041	0.0886912	0.0016808	0	0
VLMC	Neuron_Serotonin	Col4a5	Cd47	8.61561	0	74.0139	2.01022	3.45745	0.042657	0.883885	0.00806154	0.00168379	0	0
Neuron_Serotonin	VLMC	App	Aplp2	8.61547	0	72.5835	0.182317	0.355257	0.00746232	0.88288	0.472565	0.00168678	0	0
Neuron_Serotonin	Neuron_Serotonin	Fgf14	Fgfr2	8.73947	0	72.0932	0.520588	-0.127888	0.0139622	0.882529	0.375467	0.00168678	0	0
OPC-Oligo	Neuron_GABA	App	Aplp1	8.61365	0	72.7544	0.428388	0.270906	0.0116872	0.883002	0.173289	0.00168977	0	0
SMC	Microglia	Tln1	Itgb5	8.61249	0	72.4332	1.74025	4.16063	0.0276982	0.882773	0.0270985	0.00169276	0	0
VLMC	Endothelial	Lama2	Itga1	8.61084	0	73.6913	1.63549	2.05768	0.0301735	0.883661	0.0379086	0.00169876	0	0
Peri_Ntrk2zero	Peri_Ntrk2zero	Ptn	Sdc3	8.7932	0	72.0396	1.01733	2.99123	0.0173116	0.882491	0.0886912	0.00169876	0	0
Microglia	Endothelial	C1qa	Cd93	8.80139	0	72.0154	3.07934	9.4515	0.626314	0.882473	7.00214e-07	0.00170176	0	0
Neuron_GABA	Neuron_Serotonin	Ncam1	Ncam2	8.61016	0	73.4361	0.584736	0.808948	0.0189729	0.883483	0.0886912	0.00170176	0	0
VLMC	Peri_Ntrk2zero	Bmp7	Ptprk	8.63248	0	72.01	2.94824	5.71042	0.0808795	0.88247	0.000309122	0.00170476	0	0
Neuron_Glutamate	Other	Psap	Lrp1	8.60892	0	74.0609	0.65148	0.893833	0.00869023	0.883918	0.312304	0.00170476	0	0
Astrocyte	Neuron_Glutamate	Bcan	Nrcam	8.60824	0	73.6346	1.71924	3.62708	0.0671942	0.883622	0.000884491	0.00170777	0	0
Astrocyte	SMC	Lama2	Rpsa	8.60579	0	73.9574	1.04503	1.23766	0.0128529	0.883846	0.0886912	0.00171681	0	0
VLMC	OPC-Oligo	Timp3	Ddr1	8.80604	0	71.9621	1.52057	3.82675	0.0334584	0.882435	0.0242297	0.00171681	0	0
OPC-Oligo	Neuron_GABA	Nrxn2	Nlgn1	8.62191	0	71.9467	0.535031	1.40035	0.0156754	0.882424	0.0886912	0.00172134	0	0
Neuron_GABA	OPC-Oligo	Nlgn1	Nrxn2	8.62191	0	71.9467	0.535031	1.40035	0.0156754	0.882424	0.0886912	0.00172134	0	0
Peri_Ntrk2zero	Neuron_GABA	Ptn	Cdh10	8.78877	0	71.9413	0.936621	1.83209	0.0185106	0.88242	0.0886912	0.00172587	0	0
Neuron_GABA	Astrocyte	Ncam1	Fgfr2	8.60464	0	73.332	0.678534	1.48738	0.0147772	0.88341	0.0886912	0.0017289	0	0
VLMC	Peri_Ntrk2zero	Apoe	Sdc2	8.6035	0	73.4249	1.35282	2.9175	0.0213553	0.883475	0.0886912	0.00173192	0	0
Astrocyte	Neuron_Glutamate	Nrxn1	Nlgn3	9.12669	0	71.9164	0.798186	1.65935	0.0257737	0.882402	0.080683	0.00173647	0	0
Neuron_Glutamate	Astrocyte	Nlgn3	Nrxn1	9.12669	0	71.9164	0.798186	1.65935	0.0257737	0.882402	0.080683	0.00173647	0	0
Neuron_GABA	Neuron_Serotonin	App	Aplp2	8.60187	0	73.1557	0.170417	-0.534351	0.00752115	0.883286	0.691719	0.00173799	0	0
Neuron_Dopamine	Microglia	Cx3cl1	Cx3cr1	8.98081	0	71.9005	2.03416	5.21717	0.0892238	0.882391	0.000183221	0.00174406	0	0
Neuron_Dopamine	Neuron_GABA	Cntn1	Nrcam	8.60081	0	72.8759	0.758494	0.823487	0.0262853	0.883088	0.0886912	0.0017471	0	0
Peri_Ntrk2+	OPC-Oligo	Vtn	Cd47	8.77175	0	71.8902	1.47243	1.73345	0.0267255	0.882383	0.0693778	0.0017471	0	0
Other	Peri_Ntrk2+	Ptn	Sdc2	8.6006	0	73.2205	0.975452	1.914	0.0128804	0.883331	0.0886912	0.00175015	0	0
VLMC	SMC	Ptn	Ncl	8.99405	0	71.8646	0.749015	2.37558	0.0113719	0.882365	0.13674	0.00175167	0	0
Neuron_Glutamate	Neuron_Dopamine	Fgf14	Fgfr2	8.76113	0	71.8463	0.517839	0.15571	0.0139144	0.882352	0.221889	0.00175624	0	0
OPC-Oligo	SMC	Ptn	Sdc2	8.59912	0	73.5071	0.979087	1.1352	0.0129308	0.883533	0.0886912	0.0017593	0	0
Neuron_GABA	Neuron_Dopamine	Fgf14	Fgfr2	8.75994	0	71.8307	0.517604	0.233299	0.0139114	0.88234	0.187533	0.0017593	0	0
OPC-Oligo	OPC-Oligo	App	Dcc	8.59891	0	72.4652	0.352845	0.653031	0.0122019	0.882796	0.132963	0.00176235	0	0
VLMC	Neuron_Glutamate	App	Dcc	8.59802	0	73.9256	0.225349	-0.0191903	0.0124478	0.883824	0.313057	0.00176541	0	0
Peri_Ntrk2+	VLMC	App	Lrp1	8.59565	0	73.0562	0.322894	1.09871	0.00798933	0.883216	0.39508	0.00176847	0	0
Endothelial	VLMC	Sparc	Fgfr1	8.59433	0	73.7171	1.30778	3.05524	0.0193752	0.883679	0.0886912	0.00177459	0	0
VLMC	OPC-Oligo	App	Aplp1	8.59022	0	73.7912	0.332488	1.73208	0.0118538	0.883731	0.15337	0.00177766	0	0
Peri_Ntrk2zero	Peri_Ntrk2+	Lama2	Rpsa	8.58951	0	72.4767	0.899918	2.06375	0.0125955	0.882804	0.0948054	0.00178073	0	0
SMC	Microglia	Sdc2	Ptprj	8.58663	0	73.3089	1.1299	2.9685	0.0208373	0.883394	0.0886912	0.00178996	0	0
Other	Neuron_GABA	Slit2	Dcc	8.58008	0	73.6018	1.13961	2.59041	0.0427245	0.883599	0.0120241	0.00180539	0	0
Neuron_Glutamate	Neuron_Serotonin	App	Aplp2	8.57897	0	72.8036	0.160781	-0.597836	0.00748495	0.883037	0.750687	0.00181158	0	0
VLMC	SMC	Lama1	Dag1	8.57892	0	72.67	2.77803	6.22868	0.0863682	0.882942	0.000216651	0.00181468	0	0
SMC	Endothelial	Sparc	Eng	8.57873	0	72.9409	1.25143	2.9636	0.034581	0.883134	0.0208659	0.00182088	0	0
VLMC	Astrocyte	Apoe	Lrp1	8.57812	0	72.9489	1.16555	1.99956	0.0161905	0.88314	0.0886912	0.00182399	0	0
OPC-Oligo	Neuron_Dopamine	Ptn	Ptprs	8.57644	0	73.087	0.763549	0.244785	0.0129909	0.883237	0.183091	0.0018271	0	0
Endothelial	Other	Gnai2	Egfr	8.57636	0	72.9092	1.7766	3.35428	0.0342921	0.883112	0.0218242	0.00183021	0	0
Astrocyte	Astrocyte	Ptn	Cdh10	8.57596	0	73.5162	0.900404	1.46319	0.0189158	0.883539	0.0886912	0.00183333	0	0
Peri_Ntrk2+	Neuron_Serotonin	Ptn	Cdh10	8.76888	0	71.3094	0.931307	1.33816	0.018348	0.881962	0.0886912	0.00183956	0	0
Neuron_Glutamate	Neuron_Serotonin	Nrxn2	Nlgn1	8.57514	0	72.7932	0.541267	-0.00929785	0.0158599	0.883029	0.30248	0.00184113	0	0
Neuron_Serotonin	Neuron_Glutamate	Nlgn1	Nrxn2	8.57514	0	72.7932	0.541267	-0.00929785	0.0158599	0.883029	0.30248	0.00184113	0	0
OPC-Oligo	VLMC	App	Aplp2	8.57381	0	71.9725	0.164775	0.730298	0.0073995	0.882443	0.483116	0.00184581	0	0
Neuron_GABA	OPC-Oligo	Nlgn1	Nrxn1	8.58937	0	71.2849	0.203	0.78423	0.0106441	0.881944	0.357185	0.00184894	0	0
OPC-Oligo	Neuron_GABA	Nrxn1	Nlgn1	8.58937	0	71.2849	0.203	0.78423	0.0106441	0.881944	0.357185	0.00184894	0	0
Other	Neuron_GABA	App	Dcc	8.56962	0	73.4196	0.199827	0.0120511	0.0123626	0.883471	0.363678	0.0018552	0	0
VLMC	Neuron_Serotonin	App	Grm7	8.56949	0	73.434	0.110571	-0.795802	0.00929283	0.883481	0.941845	0.00185834	0	0
Neuron_GABA	OPC-Oligo	App	Aplp2	8.56548	0	72.463	0.156364	-0.170423	0.00744994	0.882795	0.474503	0.00187406	0	0
Peri_Ntrk2zero	Other	Vtn	Cd47	8.76242	0	71.211	1.46866	2.63579	0.026473	0.88189	0.0654313	0.00187721	0	0
Other	SMC	Col6a1	Itga1_Itgb1	8.56402	0	73.0133	2.76296	3.93197	0.107117	0.883185	0.000350037	0.00187721	0	0
Endothelial	Other	Sparc	Fgfr1	8.5634	0	73.1619	1.29872	2.52976	0.0192293	0.88329	0.0886912	0.00188352	0	0
Neuron_Glutamate	Neuron_Serotonin	Ncam1	Ncam2	8.56308	0	72.7041	0.574052	0.686791	0.0187838	0.882966	0.0886912	0.00188668	0	0
Other	Endothelial	Cdh1	Ptprm	8.60244	0	71.1715	8.66251	7.25828	0.146043	0.881861	8.20931e-06	0.00188984	0	0
Endothelial	Microglia	Col4a2	Itgb5	8.56135	0	71.4173	1.71809	4.11518	0.0313741	0.88204	0.0284332	0.00189301	0	0
Astrocyte	Neuron_Serotonin	Apoe	Lrp1	8.72725	0	71.1404	1.17601	1.39942	0.0157891	0.881838	0.0886912	0.00189617	0	0
Peri_Ntrk2+	SMC	Lama2	Dag1	8.56119	0	72.3999	1.52991	2.80808	0.0201906	0.882749	0.0886912	0.00189617	0	0
Neuron_GABA	Neuron_GABA	Ncam1	Ncam2	8.56116	0	72.5105	0.573971	0.727996	0.0187338	0.882828	0.0886912	0.00189934	0	0
Other	Neuron_GABA	Ptn	Ptprs	8.55968	0	72.4459	0.754437	0.97225	0.0128769	0.882782	0.0886912	0.00190887	0	0
VLMC	Peri_Ntrk2+	Bmp7	Ptprk	8.56661	0	71.0815	2.93264	5.27681	0.0798366	0.881795	0.000337054	0.00191205	0	0
Endothelial	Peri_Ntrk2zero	Gnai2	Ednra	8.55807	0	72.5662	1.67446	3.82281	0.0266308	0.882868	0.0319641	0.00191523	0	0
Neuron_Glutamate	Astrocyte	Ncam1	Fgfr2	8.55756	0	72.601	0.66785	1.36522	0.0146299	0.882893	0.0886912	0.00191842	0	0
Neuron_Dopamine	VLMC	Fgf12	Fgfr1	8.5564	0	73.0942	1.0658	1.91333	0.02445	0.883242	0.0886912	0.00192161	0	0
Neuron_GABA	Endothelial	Cntn4	Ptprg	8.78862	0	71.0629	0.814367	3.04888	0.0290094	0.881781	0.0728687	0.00192161	0	0
Endothelial	Astrocyte	Ptn	Cdh10	8.55628	0	73.1856	0.895742	1.3819	0.0188308	0.883307	0.0886912	0.0019248	0	0
Peri_Ntrk2zero	Neuron_Serotonin	Ptn	Cdh10	8.74853	0	71.0487	0.926486	1.55108	0.0182809	0.881771	0.0886912	0.0019248	0	0
Neuron_GABA	Other	Psap	Lrp1	8.55572	0	73.1205	0.630762	0.772603	0.00857989	0.883261	0.323419	0.00192799	0	0
Neuron_Glutamate	Neuron_Serotonin	Nrxn1	Nlgn3	8.79806	0	71.0231	0.752582	0.753295	0.0254536	0.881752	0.0886912	0.00192959	0	0
Neuron_Serotonin	Neuron_Glutamate	Nlgn3	Nrxn1	8.79806	0	71.0231	0.752582	0.753295	0.0254536	0.881752	0.0886912	0.00192959	0	0
VLMC	Peri_Ntrk2+	Apoe	Sdc2	8.55489	0	72.5135	1.33941	2.60109	0.0210902	0.88283	0.0886912	0.00193759	0	0
Neuron_Serotonin	Neuron_Dopamine	Ncam1	Ptprz1	8.55946	0	70.9621	0.896213	0.276905	0.0254485	0.881707	0.171177	0.00193759	0	0
Neuron_Glutamate	Microglia	Sorbs1	Itgb5	8.55439	0	71.2791	1.31981	2.07494	0.0207573	0.88194	0.0886912	0.00194079	0	0
Other	VLMC	Fn1	Sdc2	8.60522	0	70.9491	1.52255	2.96297	0.0515352	0.881698	0.00394406	0.00194079	0	0
Other	Microglia	Sorbs1	Itgb5	8.55397	0	71.2706	1.31967	3.13992	0.0207549	0.881933	0.0886912	0.001944	0	0
Peri_Ntrk2zero	Peri_Ntrk2zero	Lama2	Rpsa	8.5535	0	71.7759	0.882957	2.08527	0.0124737	0.882301	0.0982971	0.00194721	0	0
Neuron_Glutamate	Peri_Ntrk2zero	Cntn1	Notch1	8.55195	0	72.9872	1.08426	1.88693	0.0311022	0.883167	0.0504513	0.00195042	0	0
Neuron_Dopamine	OPC-Oligo	Fgf12	Fgfr2	8.55144	0	73.0059	0.718713	1.32145	0.0173107	0.88318	0.0886912	0.00195363	0	0
Other	Endothelial	Gpc3	Igf1r	8.79376	0	70.896	1.63762	4.26985	0.0316689	0.881659	0.0304713	0.00195363	0	0
SMC	Neuron_Glutamate	App	Grm7	8.55105	0	71.6042	-0.0288755	-0.645256	0.00906128	0.882176	1	0.00196007	0	0
SMC	SMC	Col4a1	Itga1_Itgb1	8.54851	0	72.7298	1.26787	1.59606	0.0306016	0.882984	0.0886912	0.00196651	0	0
OPC-Oligo	Peri_Ntrk2zero	Ptn	Sdc2	8.54634	0	72.5296	0.964505	1.54678	0.0127588	0.882842	0.0900675	0.00196974	0	0
Peri_Ntrk2+	Other	Ptn	Sdc4	8.74437	0	70.7639	1.85299	2.5726	0.0319649	0.881561	0.0292738	0.00197944	0	0
Other	Neuron_Glutamate	Ptn	Ptprs	8.54535	0	72.1744	0.750429	0.987171	0.0128287	0.882588	0.0886912	0.00198268	0	0
Neuron_Glutamate	OPC-Oligo	App	Aplp2	8.54257	0	72.1143	0.146729	-0.233907	0.00741408	0.882545	0.492905	0.00198916	0	0
Neuron_Serotonin	Neuron_Dopamine	Fgf14	Fgfr2	8.67728	0	70.7487	0.500922	-0.202988	0.0137018	0.88155	0.426531	0.00198916	0	0
Neuron_Dopamine	Peri_Ntrk2zero	Sorbs1	Itga1	8.6081	0	70.743	0.832679	0.753448	0.019939	0.881546	0.0886912	0.00199241	0	0
Astrocyte	Microglia	Vegfa	Sirpa	8.54089	0	71.3719	1.63265	5.01748	0.0488062	0.882007	0.00443206	0.00200542	0	0
Neuron_Glutamate	Neuron_GABA	Fgf14	Fgfr2	8.70672	0	70.6517	0.50063	0.136815	0.013683	0.881479	0.230293	0.00201194	0	0
Neuron_GABA	Neuron_GABA	Fgf14	Fgfr2	8.70553	0	70.6363	0.500395	0.214403	0.0136801	0.881467	0.195372	0.00202174	0	0
OPC-Oligo	Neuron_Dopamine	Ncam1	Ptprz1	8.53825	0	70.6634	0.891402	0.366149	0.0253414	0.881487	0.140803	0.00202829	0	0
VLMC	Peri_Ntrk2zero	Col1a2	Itga1_Itgb1	8.53804	0	71.9376	2.38013	4.26466	0.0331287	0.882417	0.0100113	0.00203156	0	0
VLMC	Peri_Ntrk2+	Col1a2	Itga1_Itgb1	8.53764	0	71.93	2.38	4.16292	0.0331251	0.882412	0.0119892	0.00203484	0	0
Neuron_Dopamine	Neuron_Dopamine	Ncam1	Ptprz1	8.53676	0	70.6424	0.891065	0.242262	0.0253339	0.881472	0.184063	0.0020447	0	0
Peri_Ntrk2+	Other	Vtn	Cd47	8.71113	0	70.5542	1.45321	1.61098	0.0262288	0.881406	0.0886912	0.00204799	0	0
Peri_Ntrk2zero	VLMC	Mfge8	Pdgfrb	8.53642	0	71.8082	1.80635	1.7206	0.0325488	0.882324	0.0715724	0.00205128	0	0
VLMC	Neuron_Dopamine	App	Aplp2	8.53629	0	72.8618	0.129391	-0.285104	0.00749093	0.883078	0.5392	0.00205458	0	0
Other	VLMC	Slit2	App	8.53513	0	72.8418	0.726558	1.46041	0.0217693	0.883064	0.0886912	0.00205787	0	0
Peri_Ntrk2zero	Microglia	Sdc2	Ptprj	8.53386	0	72.334	1.11532	3.38008	0.0205602	0.882702	0.0886912	0.00206118	0	0
Peri_Ntrk2zero	Other	Ptn	Sdc4	8.72403	0	70.5052	1.84817	2.78552	0.0318481	0.88137	0.0296199	0.00206118	0	0
Neuron_Dopamine	Other	Cntn1	Notch2	8.53385	0	71.5837	1.54751	2.41497	0.0366597	0.882161	0.0162774	0.00206448	0	0
Endothelial	SMC	App	Aplp2	8.55552	0	70.4978	0.164437	0.559769	0.00724789	0.881365	0.508825	0.00206778	0	0
Astrocyte	Other	Bcan	Egfr	8.53259	0	72.2288	2.68852	4.82593	0.132931	0.882627	2.8258e-05	0.00206778	0	0
Neuron_Serotonin	Astrocyte	Gnai2	S1pr1	8.53226	0	71.1847	1.02993	0.859977	0.0302617	0.88187	0.0886912	0.00207109	0	0
Neuron_Serotonin	Endothelial	Cntn3	Ptprg	8.76298	0	70.4847	0.896274	2.60128	0.0347944	0.881355	0.0459289	0.0020744	0	0
OPC-Oligo	Neuron_GABA	Nlgn1	Nrxn2	8.5318	0	72.3038	0.535161	0.878755	0.0157532	0.882681	0.0886912	0.00207606	0	0
Neuron_GABA	OPC-Oligo	Nrxn2	Nlgn1	8.5318	0	72.3038	0.535161	0.878755	0.0157532	0.882681	0.0886912	0.00207606	0	0
Neuron_Dopamine	Peri_Ntrk2+	Sorbs1	Itga1	8.58219	0	70.3918	0.826671	0.388429	0.0198401	0.881286	0.134295	0.00207772	0	0
VLMC	Neuron_Dopamine	Lama1	Sdc2	8.53031	0	71.7422	2.83035	5.67775	0.0883782	0.882276	0.000194362	0.00208104	0	0
Neuron_Glutamate	Neuron_Dopamine	Wnt9a	Fzd9_Lrp6	0.554913	0	0.297474	0.319363	-0.125812	0.0133794	0.325505	0.374073	0.00209375	0	0
Astrocyte	Neuron_Glutamate	Ncam1	Robo1	8.52872	0	71.0875	0.573021	0.815352	0.0160529	0.881799	0.0886912	0.00209433	0	0
Endothelial	VLMC	Pdgfb	Lrp1	8.5284	0	71.7776	1.32329	3.97153	0.0435786	0.882302	0.00733174	0.00209766	0	0
Neuron_Dopamine	VLMC	Fgf14	Fgfr2	8.56707	0	70.3577	0.494645	0.587779	0.0136261	0.88126	0.0886912	0.00209766	0	0
Neuron_GABA	Neuron_Serotonin	App	Aplp1	8.52763	0	71.7427	0.382788	-0.449405	0.0115247	0.882277	0.61683	0.00210432	0	0
Neuron_Dopamine	SMC	App	Aplp2	8.54228	0	70.3148	0.158858	0.28714	0.00722908	0.881229	0.512089	0.002111	0	0
Neuron_Dopamine	Other	Fgf12	Fgfr1	8.52548	0	72.5437	1.05674	1.38784	0.0242659	0.882852	0.0886912	0.00211434	0	0
Endothelial	OPC-Oligo	App	Grm7	8.5433	0	70.2487	0.270314	-0.0410051	0.00888975	0.881179	0.320635	0.00212439	0	0
Microglia	Peri_Ntrk2zero	Psap	Lrp1	8.52171	0	71.5189	0.68332	1.9719	0.00839195	0.882114	0.344724	0.00212439	0	0
Neuron_Serotonin	Neuron_Serotonin	Cntn1	Nrcam	8.52154	0	70.7025	0.736503	0.69084	0.0255014	0.881516	0.0886912	0.00212774	0	0
Other	Other	Hsp90b1	Lrp1	8.51956	0	72.4815	0.795157	1.7677	0.00994362	0.882808	0.21103	0.00214118	0	0
Endothelial	VLMC	App	Notch2	8.53838	0	70.1483	1.25435	2.61573	0.0194331	0.881104	0.0886912	0.00214455	0	0
Astrocyte	Other	Serpine2	Lrp1	8.51953	0	72.4808	1.30767	2.70741	0.0207236	0.882807	0.0886912	0.00214455	0	0
Neuron_Serotonin	Astrocyte	Fgf12	Fgfr2	8.51919	0	72.0052	0.69077	1.15292	0.0170735	0.882466	0.0886912	0.00214792	0	0
Neuron_Glutamate	Neuron_Glutamate	Fgf14	Fgfr2	8.68317	0	70.1346	0.493183	0.0976596	0.0135829	0.881094	0.248985	0.00214792	0	0
Other	Neuron_Serotonin	Ptn	Ptprs	8.51891	0	71.6739	0.743026	0.701381	0.0127397	0.882227	0.0905926	0.00215129	0	0
Neuron_GABA	Neuron_Glutamate	Fgf14	Fgfr2	8.68197	0	70.1193	0.492948	0.175248	0.0135799	0.881083	0.212739	0.00215466	0	0
Endothelial	Peri_Ntrk2+	Gnai2	S1pr3	8.51858	0	71.8255	1.58959	3.38826	0.0280701	0.882337	0.0450508	0.00215466	0	0
VLMC	VLMC	Plat	Lrp1	8.51761	0	71.5726	1.26965	2.8745	0.0218989	0.882153	0.0886912	0.00216142	0	0
Endothelial	Neuron_Dopamine	App	Grm7	8.53674	0	70.1148	0.268921	-0.118636	0.0088728	0.881079	0.369029	0.00216142	0	0
Astrocyte	Neuron_Dopamine	Apoe	Lrp1	8.67958	0	70.0946	1.16205	1.36604	0.015557	0.881064	0.0886912	0.0021648	0	0
Other	Neuron_Glutamate	Slit2	Dcc	8.51641	0	72.5252	1.12636	2.33531	0.0420996	0.882839	0.0184463	0.00216818	0	0
VLMC	OPC-Oligo	Igf2	Igf1r	8.57227	0	70.0674	2.07073	2.44747	0.0408879	0.881044	0.0141775	0.00216818	0	0
Neuron_Dopamine	OPC-Oligo	App	Grm7	8.53007	0	70.0663	0.264734	-0.313634	0.00886667	0.881043	0.506076	0.00217157	0	0
Microglia	Peri_Ntrk2+	Psap	Lrp1	8.51615	0	71.4124	0.681685	1.88457	0.00837945	0.882037	0.345878	0.00217157	0	0
VLMC	Neuron_Dopamine	Col4a5	Cd47	8.51594	0	72.2041	1.97862	3.37964	0.041614	0.882609	0.00897023	0.00217496	0	0
Neuron_Glutamate	Neuron_GABA	Ncam1	Ncam2	8.51408	0	71.7878	0.563287	0.605839	0.0185471	0.882309	0.0886912	0.00218855	0	0
VLMC	Neuron_Glutamate	Igf2	Igf1r	8.56832	0	69.985	2.06947	1.8732	0.0408399	0.880982	0.0518809	0.00219535	0	0
Other	Other	Timp2	Itgb1	8.50633	0	72.0722	0.875982	1.30267	0.013388	0.882514	0.0886912	0.00219535	0	0
Other	Neuron_Glutamate	App	Dcc	8.50595	0	72.3457	0.186579	-0.243048	0.0121818	0.882711	0.454163	0.00219876	0	0
Neuron_Dopamine	VLMC	App	Notch2	8.52515	0	69.9662	1.24877	2.3431	0.0193827	0.880968	0.0886912	0.00220217	0	0
Neuron_Glutamate	Neuron_Serotonin	App	Aplp1	8.50473	0	71.3974	0.373153	-0.51289	0.0114692	0.882026	0.672892	0.002209	0	0
VLMC	Neuron_Glutamate	Col4a5	Cd47	8.50418	0	71.9906	1.97489	3.40452	0.041491	0.882456	0.00907769	0.00221242	0	0
Astrocyte	Neuron_Dopamine	Apoe	Sorl1	8.6722	0	69.9327	1.38088	2.30155	0.0314721	0.880943	0.0313725	0.00221242	0	0
Neuron_GABA	Peri_Ntrk2zero	Cntn1	Notch1	8.50374	0	72.1997	1.07312	1.79756	0.0307666	0.882606	0.0609985	0.00221584	0	0
Neuron_Dopamine	Neuron_Dopamine	App	Grm7	8.5235	0	69.9328	0.263342	-0.391264	0.00884977	0.880943	0.569142	0.00221584	0	0
Neuron_Glutamate	Peri_Ntrk2+	Cntn1	Notch1	8.49932	0	72.0464	1.07063	1.59735	0.0307013	0.882496	0.0886912	0.00221927	0	0
Other	OPC-Oligo	App	Aplp1	8.49814	0	72.2141	0.293717	1.50823	0.0116004	0.882616	0.202282	0.00222269	0	0
Neuron_Glutamate	Endothelial	Cntn3	Ptprg	8.73523	0	69.8591	0.889113	3.00405	0.0344855	0.880888	0.047802	0.00222612	0	0
OPC-Oligo	Peri_Ntrk2+	Ptn	Sdc2	8.49773	0	71.6292	0.951093	1.23037	0.0126004	0.882194	0.0946634	0.00222612	0	0
Neuron_Glutamate	Astrocyte	Fgf12	Fgfr2	8.49711	0	71.6624	0.685875	1.34116	0.0169922	0.882218	0.0886912	0.00222955	0	0
Peri_Ntrk2+	VLMC	Mfge8	Pdgfrb	8.49694	0	71.2156	1.79604	1.395	0.0322802	0.881893	0.0886912	0.00223299	0	0
Microglia	Neuron_Serotonin	C1qb	Lrp1	8.62356	0	69.7954	2.43125	4.88305	0.0652788	0.88084	0.00101958	0.00223299	0	0
VLMC	Peri_Ntrk2+	Lama1	Rpsa	8.49511	0	71.0704	2.11657	4.94949	0.0526375	0.881787	0.00311659	0.00223642	0	0
Neuron_GABA	Peri_Ntrk2zero	App	Lrp1	8.49452	0	71.1125	0.410729	0.769086	0.00777676	0.881818	0.423286	0.00223986	0	0
Neuron_Dopamine	Endothelial	Cntn4	Ptprg	8.73179	0	69.7815	0.8012	2.43624	0.0284863	0.88083	0.0785539	0.00224331	0	0
Neuron_GABA	Neuron_Glutamate	App	Aplp2	8.49346	0	71.0924	0.128556	-0.60217	0.00730902	0.881803	0.754999	0.00224331	0	0
Endothelial	VLMC	Gnai2	Igf1r	8.49253	0	71.3367	0.463163	0.74747	0.00917302	0.881982	0.267167	0.00224675	0	0
Other	Neuron_Dopamine	Ptn	Sdc2	8.49245	0	71.173	0.945586	1.26393	0.0125202	0.881862	0.096954	0.0022502	0	0
Peri_Ntrk2+	Peri_Ntrk2+	Ptn	Sdc3	8.69892	0	69.752	0.98828	2.48946	0.0167619	0.880807	0.0886912	0.00225365	0	0
Neuron_Serotonin	VLMC	Hsp90b1	Lrp1	8.49177	0	71.0811	0.762485	1.49521	0.00975151	0.881795	0.223304	0.00225365	0	0
Endothelial	Peri_Ntrk2+	Gnai2	Ednra	8.49147	0	71.3169	1.65021	3.30842	0.0261723	0.881967	0.0514291	0.0022571	0	0
Astrocyte	SMC	Mfge8	Pdgfrb	8.49027	0	72.0644	1.80441	2.18766	0.0326649	0.882509	0.0268147	0.00226055	0	0
Neuron_GABA	Peri_Ntrk2+	App	Lrp1	8.48896	0	71.0066	0.409094	0.681762	0.00776519	0.88174	0.425034	0.00227094	0	0
Astrocyte	Neuron_Dopamine	Bcan	Nrcam	8.48616	0	71.366	1.68885	3.01393	0.065124	0.882003	0.00342089	0.00227787	0	0
VLMC	Microglia	Apoe	Abca1	8.48604	0	71.2225	1.75082	3.43149	0.0387419	0.881898	0.0125921	0.00228134	0	0
Other	OPC-Oligo	Fn1	Mag	8.53941	0	69.5848	2.49158	6.39123	0.264287	0.880681	1.59074e-05	0.00228829	0	0
Peri_Ntrk2+	Microglia	Sdc2	Ptprj	8.48525	0	71.4361	1.1019	3.06367	0.020305	0.882054	0.0886912	0.00229177	0	0
Neuron_Glutamate	Neuron_Dopamine	Nrxn1	Nlgn3	8.73454	0	69.5844	0.733649	0.699813	0.024938	0.880681	0.0886912	0.00229351	0	0
Neuron_Dopamine	Neuron_Glutamate	Nlgn3	Nrxn1	8.73454	0	69.5844	0.733649	0.699813	0.024938	0.880681	0.0886912	0.00229351	0	0
Peri_Ntrk2zero	VLMC	App	Lrp1	8.48399	0	70.9332	0.275881	1.04666	0.00775716	0.881686	0.426129	0.00229873	0	0
Neuron_Dopamine	Neuron_Serotonin	Nrxn1	Nlgn3	8.68243	0	69.5727	0.728419	0.449723	0.0249338	0.880672	0.116607	0.00230745	0	0
Neuron_Serotonin	Neuron_Dopamine	Nlgn3	Nrxn1	8.68243	0	69.5727	0.728419	0.449723	0.0249338	0.880672	0.116607	0.00230745	0	0
Astrocyte	Neuron_Glutamate	Lama2	Rpsa	8.48222	0	71.9096	0.986858	0.870591	0.012497	0.882397	0.0976298	0.0023092	0	0
Neuron_Serotonin	Neuron_GABA	Fgf14	Fgfr2	8.62287	0	69.5723	0.483713	-0.221883	0.013474	0.880672	0.439698	0.0023127	0	0
Astrocyte	Other	Apoe	Lrp6	8.65521	0	69.56	1.28732	2.74409	0.0233894	0.880663	0.0886912	0.00231619	0	0
Astrocyte	Neuron_Glutamate	Vegfa	Grin2b	8.48138	0	70.5046	1.22187	3.24533	0.0427495	0.88137	0.00800106	0.00231619	0	0
VLMC	VLMC	Psap	Lrp1	8.48089	0	70.8742	0.569484	1.64257	0.00831631	0.881643	0.352455	0.00231969	0	0
Astrocyte	Neuron_GABA	Apoe	Lrp1	8.65382	0	69.5295	1.15452	1.31431	0.0154316	0.88064	0.0886912	0.00231969	0	0
Peri_Ntrk2zero	Peri_Ntrk2+	Ptn	Sdc3	8.67858	0	69.497	0.98346	2.70238	0.0167006	0.880615	0.0886912	0.00232319	0	0
Other	Neuron_Serotonin	App	Grm7	8.47741	0	71.8645	0.0718011	-1.01966	0.00909423	0.882365	1	0.00233021	0	0
Peri_Ntrk2+	Peri_Ntrk2+	Lama2	Rpsa	8.47737	0	70.8063	0.868449	1.52889	0.0123052	0.881593	0.103165	0.00233372	0	0
Neuron_Serotonin	Neuron_Dopamine	Cntn1	Ptprz1	8.47361	0	69.7531	0.953226	0.689805	0.0291615	0.880808	0.0886912	0.00233723	0	0
Microglia	Microglia	Tgfb1	Itgb5	8.47289	0	69.6602	2.39595	5.35277	0.0927629	0.880738	0.000144145	0.00234074	0	0
Neuron_Dopamine	Other	Fgf14	Fgfr2	8.52078	0	69.4033	0.480008	0.102519	0.0134413	0.880544	0.24614	0.00234778	0	0
Neuron_Glutamate	OPC-Oligo	Nrxn2	Nlgn1	8.47263	0	71.2114	0.519823	0.694084	0.0155152	0.88189	0.0886912	0.00234954	0	0
OPC-Oligo	Neuron_Glutamate	Nlgn1	Nrxn2	8.47263	0	71.2114	0.519823	0.694084	0.0155152	0.88189	0.0886912	0.00234954	0	0
Neuron_Glutamate	Peri_Ntrk2zero	App	Lrp1	8.47161	0	70.7702	0.401093	0.705601	0.00773933	0.881566	0.428766	0.00235483	0	0
Other	Microglia	Gnai2	P2ry12	8.56887	0	69.343	1.59149	4.20397	0.0382499	0.880498	0.0133746	0.00235836	0	0
Other	Microglia	Fn1	Itga6	8.52649	0	69.3169	1.61508	2.44266	0.130359	0.880479	0.0143739	0.00236189	0	0
Neuron_Glutamate	Neuron_Glutamate	App	Aplp2	8.47056	0	70.7502	0.118921	-0.665654	0.00727384	0.881551	0.81614	0.00236189	0	0
Astrocyte	Neuron_GABA	Vegfa	Grin2b	8.4691	0	70.3257	1.21922	3.00992	0.042641	0.881237	0.00807581	0.00236542	0	0
Neuron_GABA	Other	App	Notch2	8.46773	0	70.6026	1.20871	1.57157	0.019559	0.881442	0.0886912	0.00237604	0	0
Astrocyte	Neuron_GABA	Lama2	Rpsa	8.4672	0	71.6607	0.979771	0.797307	0.0124537	0.882217	0.0988699	0.00238313	0	0
Neuron_Dopamine	VLMC	Hsp90b1	Lrp1	8.46656	0	70.6019	0.753399	1.48702	0.00968576	0.881442	0.228456	0.00238668	0	0
Neuron_Glutamate	Peri_Ntrk2+	App	Lrp1	8.46605	0	70.6648	0.399458	0.618277	0.00772781	0.881488	0.43053	0.00239023	0	0
Neuron_Serotonin	Neuron_Glutamate	Fgf14	Fgfr2	8.59931	0	69.0631	0.476265	-0.261038	0.0133754	0.880285	0.468001	0.00239734	0	0
Neuron_GABA	Neuron_GABA	App	Aplp1	8.46495	0	70.5497	0.365778	-0.470403	0.011333	0.881403	0.635457	0.00239734	0	0
Neuron_GABA	Astrocyte	Nlgn2	Nrxn1	9.01247	0	69.0607	0.784817	1.63583	0.0212925	0.880283	0.0886912	0.00240268	0	0
Astrocyte	Neuron_GABA	Nrxn1	Nlgn2	9.01247	0	69.0607	0.784817	1.63583	0.0212925	0.880283	0.0886912	0.00240268	0	0
VLMC	Neuron_GABA	Col4a5	Cd47	8.45976	0	71.184	1.96081	3.27376	0.0410261	0.88187	0.00954372	0.00240446	0	0
SMC	VLMC	Pdgfa	Pdgfra	8.45938	0	70.717	2.77152	4.404	0.0893813	0.881527	0.000181455	0.00240803	0	0
VLMC	Peri_Ntrk2zero	Lama1	Rpsa	8.45909	0	70.3831	2.0996	4.971	0.0521285	0.881279	0.00326247	0.00241517	0	0
Astrocyte	Neuron_Glutamate	Apoe	Lrp1	8.63182	0	69.0469	1.14808	1.351	0.0153245	0.880273	0.0886912	0.00241517	0	0
OPC-Oligo	Neuron_GABA	Ptn	Ptprs	8.45681	0	70.8714	0.730077	0.28862	0.0125971	0.881641	0.166958	0.00242232	0	0
Peri_Ntrk2+	Endothelial	Lamc1	Itga1	8.45152	0	71.1624	1.34617	2.13976	0.0267508	0.881854	0.0626361	0.00242947	0	0
Astrocyte	SMC	Vegfa	Itgb1	8.45127	0	70.0659	1.4772	4.18875	0.0290875	0.881043	0.0447029	0.00243306	0	0
Neuron_Glutamate	Astrocyte	Nrg3	Egfr	8.75589	0	68.9238	1.40795	2.17253	0.0444551	0.880179	0.0268069	0.00243664	0	0
Neuron_GABA	Peri_Ntrk2+	Cntn1	Notch1	8.4511	0	71.2691	1.05949	1.50798	0.03037	0.881932	0.0886912	0.00243664	0	0
VLMC	SMC	Lama2	Dag1	8.45065	0	70.7162	1.49889	2.72132	0.019721	0.881526	0.0886912	0.00244023	0	0
VLMC	Peri_Ntrk2zero	Wnt5a	Ptprk	8.47883	0	68.8704	1.91168	4.52279	0.0610293	0.880138	0.00143926	0.00244382	0	0
Neuron_GABA	OPC-Oligo	App	Dcc	8.45021	0	70.2692	0.290235	-0.0882769	0.0118321	0.881195	0.349643	0.00244742	0	0
Peri_Ntrk2zero	Other	Lama2	Dag1	8.44823	0	69.7271	1.49253	2.7885	0.0194452	0.880789	0.0886912	0.00245101	0	0
Microglia	SMC	Timp2	Itgb1	8.44818	0	70.0064	0.888975	2.11685	0.0130043	0.880998	0.0886912	0.00245461	0	0
Neuron_GABA	OPC-Oligo	Ncam1	Robo1	8.44793	0	70.3713	0.553387	0.395289	0.0158912	0.88127	0.132506	0.00245821	0	0
Peri_Ntrk2zero	Microglia	Gnai2	P2ry12	8.54243	0	68.7829	1.58261	4.81431	0.037941	0.880071	0.0139065	0.00246182	0	0
Microglia	Neuron_Dopamine	C1qb	Lrp1	8.57589	0	68.7693	2.4173	4.84967	0.0643192	0.880061	0.00110256	0.00246542	0	0
Neuron_Serotonin	VLMC	Ncam1	Fgfr2	8.45056	0	68.7675	0.601559	1.2597	0.0138574	0.880059	0.0886912	0.00246903	0	0
Neuron_Dopamine	Neuron_Serotonin	L1cam	Cntn1	8.44714	0	69.2286	1.00319	1.79464	0.0415279	0.880411	0.0614843	0.00246903	0	0
Neuron_Dopamine	Neuron_Serotonin	Fgf14	Fgfr2	8.48959	0	68.76	0.47014	-0.441916	0.0133167	0.880053	0.609915	0.00247264	0	0
VLMC	Neuron_Dopamine	Apoe	Sdc2	8.44675	0	70.4857	1.30954	1.95102	0.0205005	0.881355	0.0886912	0.00247264	0	0
Neuron_Glutamate	Other	App	Notch2	8.44483	0	70.2628	1.19908	1.50809	0.0194648	0.88119	0.0886912	0.00247988	0	0
Other	Neuron_Dopamine	App	Aplp2	8.44421	0	71.3046	0.0906212	-0.508961	0.00733083	0.881958	0.669348	0.00248712	0	0
Other	Neuron_Dopamine	Ntn1	Dcc	8.57882	0	68.6235	1.34235	1.84347	0.034288	0.879948	0.0556779	0.00249074	0	0
Other	Other	Slit2	App	8.44306	0	71.2851	0.687788	1.23655	0.0213041	0.881944	0.0886912	0.00249074	0	0
OPC-Oligo	Neuron_Glutamate	Ptn	Ptprs	8.44248	0	70.6059	0.726069	0.303541	0.0125499	0.881444	0.161489	0.00249437	0	0
Neuron_Glutamate	Neuron_GABA	App	Aplp1	8.44205	0	70.2101	0.356142	-0.533887	0.0112785	0.881151	0.691246	0.002498	0	0
SMC	Peri_Ntrk2zero	Lamc1	Itga1	8.50589	0	68.6088	1.30336	2.33908	0.0257909	0.879937	0.0726785	0.00250527	0	0
Peri_Ntrk2+	Peri_Ntrk2zero	Lama2	Rpsa	8.44136	0	70.1215	0.851488	1.5504	0.0121862	0.881084	0.106923	0.00250527	0	0
Endothelial	SMC	Gnai2	Igf1r	8.44134	0	70.3765	0.446761	0.658534	0.00904955	0.881274	0.277933	0.00250891	0	0
Neuron_Serotonin	Neuron_GABA	Nlgn3	Nrxn1	8.60485	0	68.5996	0.712201	0.512911	0.024585	0.87993	0.0995496	0.00251073	0	0
Neuron_GABA	Neuron_Serotonin	Nrxn1	Nlgn3	8.60485	0	68.5996	0.712201	0.512911	0.024585	0.87993	0.0995496	0.00251073	0	0
OPC-Oligo	Astrocyte	Gnai2	S1pr1	8.44083	0	69.3922	0.999204	1.19829	0.0294997	0.880536	0.0886912	0.00251255	0	0
Astrocyte	Endothelial	Apoe	Lsr	8.61134	0	68.5976	1.81565	6.18453	0.105047	0.879929	0.000466536	0.00251619	0	0
OPC-Oligo	Neuron_Dopamine	Tgfa	Erbb4	8.52688	0	68.5323	1.38168	2.14267	0.0573215	0.879878	0.0287838	0.00253079	0	0
Other	VLMC	Sparc	Fgfr1	8.43673	0	71.1283	1.27353	2.22231	0.0186948	0.881829	0.0886912	0.00253079	0	0
Neuron_Serotonin	Astrocyte	Nrg3	Egfr	8.72203	0	68.5193	1.40141	1.91123	0.0441942	0.879868	0.0476562	0.00253444	0	0
Neuron_Serotonin	Other	Ncam1	Robo1	8.43765	0	68.5074	0.555273	-0.313047	0.0154703	0.879859	0.505744	0.0025381	0	0
Neuron_Glutamate	Neuron_Glutamate	Cntn1	Nrcam	8.43111	0	70.8272	0.722512	0.916785	0.0255464	0.881608	0.0886912	0.0025381	0	0
Other	SMC	Col6a2	Itga1_Itgb1	8.43038	0	70.5709	3.54107	4.33474	0.11688	0.881419	0.000113166	0.00254176	0	0
Endothelial	Microglia	Gnai2	Ccr5	8.42973	0	70.1587	2.56924	6.86722	0.0952879	0.881112	0.000123321	0.0025491	0	0
OPC-Oligo	VLMC	Ncam1	Fgfr2	8.42935	0	68.478	0.596748	1.34894	0.0137991	0.879836	0.0886912	0.00255276	0	0
VLMC	Other	Ptn	Sdc2	8.85152	0	68.4443	0.994904	1.99515	0.0120402	0.87981	0.111797	0.00256011	0	0
Astrocyte	Neuron_Dopamine	Ncam1	Ptprz1	8.42801	0	69.1108	0.866409	0.324673	0.0247846	0.880322	0.154203	0.00256011	0	0
Neuron_Dopamine	Other	Dlk1	Notch2	8.42793	0	70.0121	2.56408	4.31006	0.1254	0.881003	0.000122415	0.00256379	0	0
Neuron_Dopamine	VLMC	Ncam1	Fgfr2	8.42786	0	68.4577	0.596411	1.22505	0.013795	0.879821	0.0886912	0.00256747	0	0
Neuron_Glutamate	OPC-Oligo	App	Dcc	8.42731	0	69.931	0.280599	-0.151762	0.0117752	0.880942	0.389585	0.00257483	0	0
Neuron_GABA	VLMC	App	Aplp2	8.42511	0	69.7915	0.102165	-0.0110102	0.00717527	0.880837	0.620502	0.00257852	0	0
Neuron_Serotonin	Neuron_Serotonin	Nlgn3	Nrxn1	8.58446	0	68.3438	0.707946	0.306362	0.0244934	0.879733	0.160459	0.00258406	0	0
Neuron_Serotonin	Neuron_Serotonin	Nrxn1	Nlgn3	8.58446	0	68.3438	0.707946	0.306362	0.0244934	0.879733	0.160459	0.00258406	0	0
VLMC	Astrocyte	Gnai2	S1pr1	8.42415	0	69.0651	0.993601	1.49408	0.0293606	0.880287	0.0886912	0.0025896	0	0
Neuron_Dopamine	VLMC	Fgf13	Fgfr1	8.42404	0	70.9199	1.24476	2.56401	0.0276942	0.881676	0.0545966	0.0025933	0	0
VLMC	Peri_Ntrk2zero	Apoe	Lrp1	8.42383	0	70.056	1.12039	2.21581	0.0155484	0.881035	0.0886912	0.002597	0	0
SMC	Peri_Ntrk2+	Lamc1	Itga1	8.47998	0	68.2682	1.29735	1.97406	0.0256629	0.879674	0.0742687	0.00260812	0	0
Peri_Ntrk2zero	Neuron_Dopamine	Ntn1	Dcc	8.56098	0	68.2379	1.33643	2.91723	0.0340953	0.879651	0.0223655	0.00261183	0	0
Astrocyte	Neuron_GABA	Bcan	Nrcam	8.42233	0	70.1797	1.67295	3.20357	0.0640415	0.881128	0.00217716	0.00261926	0	0
OPC-Oligo	Other	Psap	Lrp1	8.42225	0	70.7614	0.578843	0.858496	0.00830307	0.881559	0.353979	0.00262298	0	0
Microglia	Neuron_GABA	C1qb	Lrp1	8.55013	0	68.2149	2.40976	4.79794	0.0638007	0.879633	0.00116461	0.00262298	0	0
Neuron_Dopamine	OPC-Oligo	Fgf13	Fgfr2	8.41908	0	70.8342	0.897668	1.97213	0.0196077	0.881613	0.0886912	0.0026267	0	0
VLMC	Peri_Ntrk2+	Apoe	Lrp1	8.41826	0	69.9517	1.11875	2.12849	0.0155252	0.880957	0.0886912	0.00263042	0	0
Endothelial	Peri_Ntrk2+	App	Aplp2	8.44201	0	68.1827	0.12061	0.733225	0.00700987	0.879608	0.564977	0.00263788	0	0
OPC-Oligo	Other	Ncam1	Robo1	8.41645	0	68.219	0.550463	-0.223803	0.0154052	0.879636	0.440783	0.00264534	0	0
Peri_Ntrk2zero	Endothelial	Lamc1	Itga1	8.41619	0	70.6017	1.33636	2.51593	0.02654	0.881441	0.0647219	0.00264908	0	0
Neuron_Dopamine	Neuron_Dopamine	Nlgn3	Nrxn1	8.6189	0	68.1634	0.709485	0.396241	0.0244287	0.879593	0.132118	0.00265095	0	0
Neuron_Dopamine	Neuron_Dopamine	Nrxn1	Nlgn3	8.6189	0	68.1634	0.709485	0.396241	0.0244287	0.879593	0.132118	0.00265095	0	0
OPC-Oligo	Neuron_Serotonin	Ptn	Ptprs	8.41604	0	70.1162	0.718666	0.0177512	0.0124629	0.88108	0.287059	0.00265282	0	0
Neuron_Dopamine	Other	Ncam1	Robo1	8.41495	0	68.1987	0.550126	-0.34769	0.0154006	0.87962	0.535027	0.00265656	0	0
SMC	VLMC	App	Lrp1	8.41293	0	69.5823	0.245965	0.738807	0.00760942	0.880679	0.448099	0.00266405	0	0
Astrocyte	OPC-Oligo	Ptn	Cdh10	8.41178	0	70.6426	0.859095	1.24076	0.0181764	0.881472	0.0886912	0.0026678	0	0
Neuron_Dopamine	SMC	Gnas	Adcy9	8.40985	0	68.2099	0.528704	1.19778	0.0103692	0.879629	0.184804	0.00267907	0	0
Neuron_Serotonin	Neuron_Serotonin	L1cam	Cntn1	8.40967	0	68.4863	0.992154	1.7871	0.0410826	0.879843	0.0624765	0.00268283	0	0
Neuron_Dopamine	Peri_Ntrk2+	App	Aplp2	8.42878	0	68.0057	0.11503	0.460596	0.00699168	0.87947	0.581037	0.00269413	0	0
Peri_Ntrk2+	Microglia	Gnai2	P2ry12	8.50566	0	68.0041	1.57025	4.7816	0.0375114	0.879469	0.0145407	0.0026979	0	0
VLMC	Neuron_GABA	Igf2	Igf1r	8.47287	0	67.9957	2.03887	1.7348	0.039679	0.879462	0.0691792	0.00270545	0	0
Other	Other	Sparc	Fgfr1	8.4058	0	70.5927	1.26447	1.69682	0.018554	0.881435	0.0886912	0.00270545	0	0
Neuron_Dopamine	Neuron_Serotonin	Rims1	Slc18a2	8.40542	0	68.1216	1.92181	3.54136	0.0743201	0.87956	0.000928694	0.00270923	0	0
Neuron_Dopamine	Peri_Ntrk2zero	Pdgfa	Pdgfrb	8.59946	0	67.9942	1.70635	2.72448	0.0319499	0.879461	0.0293313	0.00270923	0	0
VLMC	Peri_Ntrk2+	Wnt5a	Ptprk	8.41296	0	67.9824	1.89608	4.08918	0.0602424	0.879452	0.00156006	0.00271301	0	0
Neuron_Serotonin	SMC	App	Aplp2	8.4049	0	68.4155	0.10102	0.173086	0.00703381	0.879788	0.623608	0.00271301	0	0
Neuron_Glutamate	VLMC	App	Aplp2	8.40221	0	69.4555	0.0925295	-0.0744948	0.00714074	0.880584	0.65068	0.00272816	0	0
Neuron_Serotonin	Neuron_Glutamate	Nlgn2	Nrxn1	8.66135	0	67.9267	0.734147	0.71979	0.0209429	0.879408	0.0886912	0.00273006	0	0
Neuron_Glutamate	Neuron_Serotonin	Nrxn1	Nlgn2	8.66135	0	67.9267	0.734147	0.71979	0.0209429	0.879408	0.0886912	0.00273006	0	0
Neuron_Glutamate	OPC-Oligo	Ncam1	Robo1	8.40085	0	69.6698	0.542703	0.273132	0.0157328	0.880745	0.17262	0.00273195	0	0
Peri_Ntrk2+	Neuron_Serotonin	App	Dcc	8.40053	0	70.0572	0.0851125	-0.564393	0.0117964	0.881036	0.718964	0.00273575	0	0
OPC-Oligo	Neuron_Dopamine	Il1rapl1	Ptprs	8.39958	0	70.2954	0.583233	0.673001	0.0168172	0.881214	0.0886912	0.00273955	0	0
VLMC	Microglia	Cfh	Itgam	8.39922	0	70.5444	3.45916	7.20905	0.242927	0.881399	1.46727e-07	0.00274335	0	0
Neuron_Serotonin	Neuron_Serotonin	Ncam1	Gfra1	8.40788	0	67.9073	1.20452	2.03447	0.0377306	0.879393	0.0362473	0.00274716	0	0
Neuron_Serotonin	Other	Timp2	Itgb1	8.39853	0	70.3535	0.848718	0.936714	0.0130688	0.881257	0.0886912	0.00275097	0	0
Neuron_Glutamate	Neuron_Dopamine	Vegfc	Vipr2	0.570998	0	0.303454	0.129046	-2.06316	0.0152482	0.327693	1	0.00275474	0	0
Endothelial	Astrocyte	Cxcl12	Sdc4	8.39851	0	68.4683	2.11905	5.35653	0.0762916	0.879829	0.00043284	0.00275478	0	0
Other	SMC	Col12a1	Itga1_Itgb1	8.3975	0	69.97	2.74189	3.37485	0.0933285	0.880971	0.00142662	0.0027624	0	0
Other	SMC	Gnas	Adcy9	8.39721	0	68.0374	0.521943	1.24096	0.010343	0.879495	0.186174	0.00276622	0	0
Neuron_Serotonin	Other	Ncam1	Fgfr2	8.40428	0	67.8347	0.586921	0.774437	0.0136694	0.879336	0.0886912	0.00277769	0	0
Microglia	Neuron_Glutamate	C1qb	Lrp1	8.52813	0	67.7415	2.40332	4.83463	0.0633578	0.879263	0.00120621	0.00279302	0	0
Neuron_Dopamine	Neuron_Serotonin	Cntn1	Nrcam	8.39335	0	68.8725	0.706852	0.383398	0.0248414	0.88014	0.135792	0.00279686	0	0
Neuron_Dopamine	Other	Fgf13	Fgfr1	8.39311	0	70.3858	1.2357	2.03852	0.0274856	0.881281	0.056236	0.0028007	0	0
Neuron_Serotonin	OPC-Oligo	App	Grm7	8.39269	0	68.1737	0.206896	-0.427689	0.00862717	0.879601	0.598756	0.00280454	0	0
Endothelial	OPC-Oligo	Ptn	Cdh10	8.39211	0	70.3249	0.854433	1.15947	0.0180947	0.881236	0.0886912	0.00280839	0	0
VLMC	Other	App	Aplp2	8.3919	0	70.3735	0.0736426	-0.235988	0.00723511	0.881272	0.718153	0.00281224	0	0
Neuron_Serotonin	VLMC	Cntn1	Notch2	8.39171	0	68.1306	1.47923	3.01362	0.0348913	0.879567	0.019948	0.00281609	0	0
Neuron_GABA	Microglia	Rims2	Abca1	8.38967	0	69.7583	1.35498	2.91928	0.0395026	0.880812	0.0115404	0.0028238	0	0
OPC-Oligo	Neuron_Dopamine	Ptn	Sdc2	8.38959	0	69.6262	0.921226	0.580303	0.0122481	0.880713	0.104878	0.00282766	0	0
Neuron_Dopamine	Neuron_Dopamine	Ntn1	Dscam	8.38949	0	68.0333	1.40368	1.79	0.0405498	0.879491	0.0621314	0.00283152	0	0
Neuron_Serotonin	VLMC	App	Notch2	8.38776	0	68.0763	1.19094	2.22904	0.0188591	0.879525	0.0886912	0.00285087	0	0
OPC-Oligo	Neuron_Serotonin	Ncam1	Gfra1	8.38667	0	67.6215	1.19971	2.12371	0.0375718	0.879169	0.0300937	0.00285475	0	0
Neuron_Serotonin	Neuron_Dopamine	App	Grm7	8.38612	0	68.0438	0.205503	-0.505319	0.00861072	0.8795	0.665971	0.00285863	0	0
Neuron_Dopamine	Neuron_Dopamine	Fgf14	Fgfr2	8.42739	0	67.4776	0.450474	-0.517016	0.0130683	0.879056	0.653286	0.00285863	0	0
Neuron_Dopamine	Neuron_Serotonin	Ncam1	Gfra1	8.38518	0	67.6014	1.19937	1.99983	0.0375606	0.879154	0.0388358	0.00286251	0	0
Neuron_Dopamine	Neuron_Dopamine	Wnt10b	Fzd9_Lrp6	0.561798	0	0.303707	0.938611	0.979833	0.0947122	0.327785	0.0886912	0.00286489	0	0
OPC-Oligo	Other	Ncam1	Fgfr2	8.38307	0	67.5491	0.58211	0.863681	0.0136119	0.879112	0.0886912	0.00287029	0	0
Neuron_GABA	Neuron_Glutamate	Cntn1	Nrcam	8.38289	0	70.063	0.711364	0.827406	0.0252708	0.881041	0.0886912	0.00287418	0	0
Neuron_Dopamine	Other	Ncam1	Fgfr2	8.38157	0	67.529	0.581773	0.739794	0.0136078	0.879097	0.0886912	0.00287807	0	0
Astrocyte	VLMC	Lama2	Rpsa	8.3802	0	70.2188	0.93881	1.13645	0.0122031	0.881157	0.106212	0.00288587	0	0
Endothelial	SMC	Col4a1	Itga1_Itgb1	8.37948	0	69.6407	1.22549	1.84972	0.0293018	0.880724	0.0546944	0.00289367	0	0
Neuron_Dopamine	Peri_Ntrk2+	Pdgfa	Pdgfrb	8.55114	0	67.3989	1.69258	1.8498	0.0316702	0.878994	0.0546821	0.00289367	0	0
Other	Astrocyte	Rspo3	Sdc4	8.37856	0	68.1906	3.51323	6.23614	0.173798	0.879614	2.03276e-06	0.00289758	0	0
Neuron_Serotonin	Neuron_Dopamine	Ncam1	Gfra1	8.38081	0	67.3617	1.19586	2.23737	0.0374274	0.878965	0.0231335	0.00290149	0	0
Neuron_Dopamine	Microglia	Sdc2	Ptprj	8.3771	0	69.4385	1.07204	2.41361	0.0197372	0.880571	0.0886912	0.0029054	0	0
Neuron_Serotonin	Other	Ncam1	Ptpra	8.37993	0	67.344	0.580482	0.897654	0.0137202	0.878951	0.0886912	0.00291323	0	0
Neuron_Glutamate	Neuron_Dopamine	Nrxn1	Nlgn2	8.63106	0	67.2408	0.724913	0.696848	0.0207314	0.878869	0.0886912	0.00293089	0	0
Neuron_Dopamine	Neuron_Glutamate	Nlgn2	Nrxn1	8.63106	0	67.2408	0.724913	0.696848	0.0207314	0.878869	0.0886912	0.00293089	0	0
Endothelial	Endothelial	Cxcl12	Itgb1	8.37037	0	67.9148	1.04493	3.74608	0.0252282	0.879399	0.0791233	0.00293678	0	0
Neuron_GABA	Neuron_Dopamine	Nrxn1	Nlgn3	8.54133	0	67.21	0.693267	0.459429	0.024087	0.878845	0.113691	0.00294269	0	0
Neuron_Dopamine	Neuron_GABA	Nlgn3	Nrxn1	8.54133	0	67.21	0.693267	0.459429	0.024087	0.878845	0.113691	0.00294269	0	0
VLMC	Peri_Ntrk2+	Lama2	Rpsa	8.36683	0	69.1597	0.83743	1.44213	0.0120191	0.880359	0.112495	0.00294466	0	0
Neuron_Serotonin	Neuron_Serotonin	Ncam1	Fgfr2	8.37308	0	67.206	0.577054	0.230001	0.0135427	0.878842	0.188919	0.0029486	0	0
Neuron_Serotonin	OPC-Oligo	Dscam	Dcc	8.36681	0	69.0376	0.648925	0.285873	0.0269344	0.880266	0.168228	0.0029486	0	0
SMC	Peri_Ntrk2zero	Ybx1	Notch1	8.36618	0	69.9531	1.12757	2.42181	0.0226869	0.880958	0.0886912	0.00295254	0	0
Neuron_Serotonin	Microglia	Rims2	Abca1	8.36593	0	69.3975	1.34949	2.57974	0.0392983	0.88054	0.0118355	0.00296043	0	0
Endothelial	SMC	Fn1	Sdc2	8.36513	0	69.7925	1.46567	4.33545	0.0506951	0.880838	0.00368172	0.00296438	0	0
Neuron_Serotonin	Other	Ncam1	Cacna1c	8.36603	0	67.0638	0.473488	0.481324	0.0125308	0.878729	0.108041	0.00297229	0	0
OPC-Oligo	SMC	App	Aplp2	8.36324	0	67.8396	0.083478	0.548127	0.0069746	0.87934	0.68361	0.00297229	0	0
Endothelial	OPC-Oligo	Cxcl12	Grm7	8.36215	0	67.753	0.805261	2.51781	0.0259612	0.879273	0.0768611	0.00298021	0	0
Neuron_GABA	Neuron_Glutamate	Nxph1	Nrxn1	8.62299	0	67.058	0.740462	1.99232	0.0306829	0.878724	0.0886912	0.00298417	0	0
OPC-Oligo	Neuron_Dopamine	Ncam1	Gfra1	8.3596	0	67.0781	1.19105	2.32661	0.0372699	0.87874	0.0187653	0.00298814	0	0
OPC-Oligo	Other	Ncam1	Ptpra	8.35872	0	67.0606	0.575671	0.986898	0.0136624	0.878726	0.0886912	0.00299211	0	0
Neuron_Dopamine	Neuron_Dopamine	Ncam1	Gfra1	8.3581	0	67.0582	1.19071	2.20272	0.0372588	0.878724	0.0250157	0.00299608	0	0
Neuron_Dopamine	Other	Ncam1	Ptpra	8.35723	0	67.0406	0.575334	0.863011	0.0136584	0.87871	0.0886912	0.00300403	0	0
VLMC	Other	Cxcl12	Itgb1	8.35574	0	69.6713	1.07445	0.539165	0.0258807	0.880746	0.0933929	0.00300801	0	0
Endothelial	Neuron_Dopamine	Cxcl12	Grm7	8.35558	0	67.6239	0.803868	2.44018	0.0259117	0.879171	0.0773924	0.00301199	0	0
Neuron_Serotonin	OPC-Oligo	Ncam1	Ptpra	8.36194	0	66.9815	0.574557	0.972775	0.0136463	0.878663	0.0886912	0.00301996	0	0
Neuron_Dopamine	Microglia	Sorbs1	Itgb5	8.35416	0	67.3016	1.254	1.79815	0.019599	0.878917	0.0886912	0.00301996	0	0
VLMC	Other	Lama1	Dag1	8.35383	0	68.3742	2.70917	5.67424	0.0812627	0.879756	0.000301257	0.00302794	0	0
Neuron_Dopamine	Neuron_Serotonin	Nlgn3	Nrxn1	8.52093	0	66.9594	0.689013	0.25288	0.0239972	0.878646	0.179578	0.00303794	0	0
Neuron_Serotonin	Neuron_Dopamine	Nrxn1	Nlgn3	8.52093	0	66.9594	0.689013	0.25288	0.0239972	0.878646	0.179578	0.00303794	0	0
Endothelial	SMC	Gnas	Adcy9	8.35182	0	67.4179	0.497653	1.3472	0.0102489	0.879009	0.191954	0.00304794	0	0
OPC-Oligo	Neuron_Serotonin	Ncam1	Fgfr2	8.35187	0	66.9231	0.572243	0.319246	0.0134857	0.878617	0.156397	0.00304794	0	0
VLMC	Neuron_Glutamate	Ptn	Cdh10	8.78793	0	66.9183	0.929692	2.02466	0.0172182	0.878613	0.0886912	0.00305195	0	0
Neuron_Dopamine	Other	Timp2	Itgb1	8.35126	0	69.5998	0.836761	0.892354	0.0129287	0.880693	0.0886912	0.00305195	0	0
OPC-Oligo	OPC-Oligo	App	Grm7	8.35103	0	67.5999	0.189354	-0.0526471	0.00855455	0.879152	0.387675	0.00305596	0	0
Neuron_Dopamine	Neuron_Serotonin	Ncam1	Fgfr2	8.35038	0	66.9031	0.571906	0.195359	0.0134817	0.878601	0.203581	0.00306399	0	0
Astrocyte	OPC-Oligo	Lama2	Rpsa	8.34927	0	69.7064	0.924256	1.03957	0.0121141	0.880773	0.109431	0.00307203	0	0
OPC-Oligo	VLMC	App	Notch2	8.34611	0	67.5033	1.17339	2.60408	0.0187003	0.879076	0.0886912	0.00307605	0	0
Astrocyte	Endothelial	Apoe	Lrp8	8.52965	0	66.8054	1.30162	3.88011	0.0401162	0.878523	0.0106282	0.00308008	0	0
Neuron_Dopamine	Neuron_Dopamine	Fgf2	Itgb3	0.55219	0	0.304722	0.193908	-1.37901	0.00914044	0.328153	1	0.00308519	0	0
Neuron_Dopamine	Neuron_Dopamine	Cntn1	Ptprz1	8.34543	0	67.9477	0.923575	0.382363	0.0284067	0.879425	0.136118	0.00308814	0	0
Neuron_Serotonin	VLMC	Ncam1	Robo1	8.35188	0	66.7787	0.536941	0.289171	0.0150799	0.878502	0.166704	0.00309621	0	0
OPC-Oligo	Other	Ncam1	Cacna1c	8.34482	0	66.7815	0.468678	0.570568	0.012478	0.878504	0.0981147	0.00309621	0	0
Neuron_GABA	Neuron_Glutamate	Ncam1	Robo1	8.34479	0	68.423	0.531339	0.584115	0.0154512	0.879794	0.0886912	0.00310429	0	0
Astrocyte	SMC	Ptn	Sdc2	8.34454	0	69.4656	0.918805	1.38302	0.0122198	0.880591	0.105607	0.00310833	0	0
OPC-Oligo	Neuron_Dopamine	App	Grm7	8.34447	0	67.471	0.187962	-0.130278	0.00853824	0.879051	0.390987	0.00311238	0	0
Other	Endothelial	Col6a1	Itga6	8.34395	0	69.4964	2.79082	5.65423	0.186352	0.880614	2.98049e-06	0.00311643	0	0
Other	Microglia	Fn1	Itga9	8.40315	0	66.7597	2.19481	4.13986	0.177744	0.878486	0.000194977	0.00312048	0	0
SMC	Endothelial	Sorbs1	Itga1	8.34358	0	69.4493	0.867026	1.07438	0.0195744	0.880579	0.0886912	0.00312048	0	0
Neuron_Dopamine	Other	Ncam1	Cacna1c	8.34332	0	66.7616	0.46834	0.446681	0.0124743	0.878488	0.117349	0.00312454	0	0
Astrocyte	VLMC	Fgf14	Fgfr1	8.34245	0	69.5798	0.874227	1.46089	0.01901	0.880678	0.0886912	0.00312859	0	0
Astrocyte	OPC-Oligo	Fgf14	Fgfr2	8.33749	0	69.4958	0.527137	0.869014	0.0134592	0.880614	0.0886912	0.00315299	0	0
OPC-Oligo	OPC-Oligo	Ncam1	Ptpra	8.34073	0	66.6995	0.569747	1.06202	0.0135889	0.878438	0.0886912	0.00315299	0	0
Peri_Ntrk2+	Other	Lama2	Dag1	8.33609	0	68.1201	1.46106	2.25364	0.018997	0.879559	0.0886912	0.00316523	0	0
Neuron_Dopamine	Astrocyte	Gnai2	S1pr1	8.33455	0	67.3085	0.963492	0.634056	0.0286139	0.878923	0.0886912	0.00316931	0	0
Neuron_Dopamine	OPC-Oligo	Ncam1	Ptpra	8.33924	0	66.6797	0.56941	0.938133	0.0135848	0.878422	0.0886912	0.00316931	0	0
Endothelial	Endothelial	Sorbs1	Itga1	8.33435	0	69.3027	0.863973	1.70548	0.0195331	0.880468	0.0886912	0.00317339	0	0
Peri_Ntrk2+	SMC	Ptn	Ncl	8.56061	0	66.6726	0.64638	1.63095	0.0105503	0.878417	0.174539	0.00317748	0	0
Other	Neuron_Dopamine	S100a1	Trpm3	8.33245	0	68.8637	1.6921	1.98158	0.0453103	0.880133	0.0405308	0.00318567	0	0
Neuron_Dopamine	Astrocyte	Fgf12	Fgfr2	8.33151	0	69.0911	0.649153	0.973071	0.0163825	0.880307	0.0886912	0.00318976	0	0
VLMC	Peri_Ntrk2zero	Lama2	Rpsa	8.33082	0	68.4909	0.820469	1.46364	0.0119028	0.879846	0.116642	0.00319386	0	0
Neuron_GABA	VLMC	Hsp90b1	Lrp1	8.32989	0	68.0036	0.704111	1.35621	0.00932931	0.879468	0.2546	0.00320617	0	0
Neuron_GABA	Neuron_Glutamate	Nlgn3	Nrxn1	8.60141	0	66.5691	0.693976	0.806509	0.0238574	0.878334	0.0886912	0.00320823	0	0
Neuron_Glutamate	Neuron_GABA	Nrxn1	Nlgn3	8.60141	0	66.5691	0.693976	0.806509	0.0238574	0.878334	0.0886912	0.00320823	0	0
Microglia	Other	Hsp90b1	Lrp1	8.32986	0	69.1282	0.726752	1.71033	0.00948359	0.880335	0.243248	0.00321028	0	0
Neuron_Serotonin	Neuron_Dopamine	Nlgn2	Nrxn1	8.54571	0	66.5395	0.709983	0.416218	0.0205152	0.87831	0.125929	0.00322469	0	0
Neuron_Dopamine	Neuron_Serotonin	Nrxn1	Nlgn2	8.54571	0	66.5395	0.709983	0.416218	0.0205152	0.87831	0.125929	0.00322469	0	0
VLMC	Microglia	Col4a2	Itgb5	8.32589	0	66.7401	1.65478	3.94665	0.0293194	0.878471	0.0335937	0.00323087	0	0
Neuron_Dopamine	Other	Rims1	Cacna1c	8.32557	0	66.5253	0.512762	0.58017	0.0166812	0.878298	0.0886912	0.00323499	0	0
OPC-Oligo	VLMC	Ncam1	Robo1	8.33067	0	66.4976	0.53213	0.378415	0.0150164	0.878276	0.137348	0.00324325	0	0
Endothelial	SMC	Ptn	Sdc2	8.32486	0	69.1533	0.914143	1.30173	0.0121649	0.880354	0.107676	0.00324738	0	0
Neuron_GABA	SMC	Sorbs1	Itga1	8.32367	0	68.6206	0.802263	0.216276	0.0193408	0.879946	0.194579	0.00325152	0	0
Astrocyte	Neuron_Dopamine	Ptn	Ptprs	8.32186	0	69.0687	0.703267	0.492604	0.0122767	0.88029	0.105389	0.00325565	0	0
Neuron_Dopamine	VLMC	Ncam1	Robo1	8.32918	0	66.4778	0.531793	0.254528	0.015012	0.87826	0.178958	0.00325565	0	0
Neuron_Serotonin	Other	Hsp90aa1	Egfr	8.32018	0	68.9265	1.60437	2.04815	0.0332178	0.880181	0.0353324	0.0032598	0	0
Peri_Ntrk2zero	SMC	Ptn	Ncl	8.54026	0	66.4288	0.641559	1.84387	0.0105117	0.878221	0.176606	0.00326394	0	0
Astrocyte	VLMC	Ncam1	Fgfr2	8.31911	0	66.9734	0.571755	1.30746	0.0134959	0.878657	0.0886912	0.00326808	0	0
Neuron_Dopamine	Neuron_Dopamine	L1cam	Cntn1	8.31896	0	67.4369	0.973543	1.4872	0.0404531	0.879024	0.0886912	0.00327223	0	0
VLMC	Peri_Ntrk2zero	Col4a5	Itga1_Itgb1	8.31851	0	68.6192	2.11173	3.99079	0.0390394	0.879945	0.0122287	0.00327638	0	0
VLMC	Peri_Ntrk2+	Col4a5	Itga1_Itgb1	8.31811	0	68.6119	2.11161	3.88904	0.0390353	0.87994	0.0122474	0.00328054	0	0
Peri_Ntrk2zero	Endothelial	Lama2	Itga6_Itgb1	8.31783	0	67.1893	1.38023	2.72203	0.0166258	0.878828	0.0886912	0.00328469	0	0
VLMC	Neuron_Dopamine	Igf2	Igf1r	8.39517	0	66.3765	2.01396	1.65889	0.0387341	0.878179	0.0807846	0.00328469	0	0
Microglia	SMC	Tgfb1	Lpp	8.31555	0	67.4531	1.78652	4.33248	0.0568924	0.879037	0.00208462	0.00328885	0	0
Neuron_Dopamine	Neuron_GABA	Fgf14	Fgfr2	8.37298	0	66.3556	0.433265	-0.535912	0.012851	0.878162	0.653286	0.00329301	0	0
Microglia	SMC	Tgfb1	Itgb1	8.31507	0	67.4464	1.75531	4.18054	0.0525332	0.879032	0.00313964	0.00329301	0	0
VLMC	Microglia	Ptn	Plxnb2	8.76378	0	66.3388	1.41693	3.73073	0.023166	0.878148	0.0702745	0.00329717	0	0
SMC	Peri_Ntrk2+	Ybx1	Notch1	8.31355	0	69.0514	1.11394	2.13223	0.0223945	0.880276	0.0886912	0.00330134	0	0
Peri_Ntrk2+	Microglia	Col4a2	Itgb5	8.31308	0	66.4856	1.65133	3.79008	0.0292076	0.878267	0.0338236	0.00330551	0	0
Endothelial	Peri_Ntrk2zero	App	Aplp2	8.3509	0	66.3244	0.0854285	0.771677	0.00681882	0.878137	0.676916	0.00330551	0	0
Endothelial	Peri_Ntrk2zero	Fn1	Sdc2	8.31235	0	68.8644	1.45109	4.74703	0.050021	0.880133	0.00391507	0.00330968	0	0
Astrocyte	Other	Fgf14	Fgfr1	8.31153	0	69.0558	0.865168	0.935406	0.0188668	0.88028	0.0886912	0.00331385	0	0
Neuron_Glutamate	Neuron_Dopamine	Cntn1	Nrcam	8.30903	0	68.6451	0.692126	0.303629	0.0247593	0.879965	0.161436	0.00333476	0	0
Other	Microglia	Psap	Lrp1	8.30886	0	68.9249	0.576349	1.22979	0.00808757	0.88018	0.381148	0.00334734	0	0
Astrocyte	Other	Ncam1	Robo1	8.30621	0	66.7201	0.52547	-0.265279	0.0150667	0.878455	0.471736	0.00335154	0	0
Endothelial	Neuron_Dopamine	Ptn	Ptprs	8.30218	0	68.7581	0.698605	0.411317	0.0122215	0.880052	0.127511	0.00336415	0	0
Neuron_Dopamine	Peri_Ntrk2zero	App	Aplp2	8.33767	0	66.1522	0.0798491	0.499048	0.00680112	0.877998	0.696566	0.00336835	0	0
Other	Peri_Ntrk2zero	Timp2	Itgb1	8.29925	0	68.3281	0.816643	1.7619	0.0126925	0.87972	0.0921121	0.00338099	0	0
Endothelial	Neuron_Serotonin	App	Lrp1	8.34205	0	66.1438	0.409829	-0.096869	0.0072334	0.877991	0.511502	0.00338099	0	0
Other	Peri_Ntrk2+	Timp2	Itgb1	8.29885	0	68.3208	0.816517	1.66015	0.0126912	0.879715	0.0921585	0.00338521	0	0
Neuron_Glutamate	Neuron_Glutamate	Ncam1	Robo1	8.29772	0	67.7409	0.520655	0.461958	0.0152972	0.879263	0.113021	0.00338943	0	0
Microglia	Endothelial	Gnai2	S1pr1	8.29742	0	68.8242	1.00846	1.822	0.0292582	0.880103	0.0580837	0.00339365	0	0
VLMC	Microglia	App	Lrp1	8.29531	0	68.7089	0.294709	0.48767	0.00751391	0.880014	0.46347	0.00339788	0	0
Endothelial	Endothelial	Timp3	Kdr	8.2932	0	68.6735	1.4072	5.94858	0.100874	0.879987	0.00288128	0.00340634	0	0
Astrocyte	Peri_Ntrk2zero	Ptn	Sdc2	8.29176	0	68.5419	0.904222	1.79459	0.0120573	0.879886	0.111209	0.00341057	0	0
Neuron_Serotonin	Peri_Ntrk2+	App	Aplp2	8.29139	0.001	66.1688	0.0571923	0.346541	0.00680282	0.878011	1	0.00341481	0.001	0.00151712
Peri_Ntrk2+	SMC	Lamc1	Dag1	8.29132	0	68.2895	1.20957	2.80339	0.017484	0.87969	0.0886912	0.00341905	0	0
Astrocyte	Endothelial	Rgma	Bmpr2	8.28894	0	68.4005	1.1921	3.28245	0.0195054	0.879776	0.0886912	0.00342753	0	0
Peri_Ntrk2zero	Neuron_Serotonin	App	Dcc	8.28887	0	68.0213	0.0380992	-0.616444	0.0114536	0.879482	0.851869	0.00343178	0	0
Astrocyte	Neuron_Glutamate	Nrxn1	Nlgn2	8.88934	0	65.9824	0.747231	1.55288	0.0203434	0.87786	0.0886912	0.00343391	0	0
Neuron_Glutamate	Astrocyte	Nlgn2	Nrxn1	8.88934	0	65.9824	0.747231	1.55288	0.0203434	0.87786	0.0886912	0.00343391	0	0
Other	SMC	Lama2	Itga1	8.28746	0	67.959	1.51547	1.15054	0.0278263	0.879434	0.0886912	0.00344454	0	0
Neuron_Dopamine	Neuron_Serotonin	App	Lrp1	8.32882	0	65.9721	0.404249	-0.369498	0.00721462	0.877852	0.552486	0.00344454	0	0
Neuron_Serotonin	Microglia	Psap	Lrp1	8.28678	0	68.5728	0.56776	0.989027	0.00804626	0.879909	0.386893	0.00344879	0	0
Endothelial	Astrocyte	Gnai2	Ednrb	8.28608	0	67.464	1.97721	4.28113	0.0530508	0.879046	0.00299555	0.00345305	0	0
Neuron_Serotonin	Neuron_Dopamine	Ncam1	Fgfr2	8.31089	0	65.9526	0.557388	0.154902	0.0132902	0.877836	0.222203	0.00346158	0	0
Astrocyte	Neuron_Dopamine	Vegfa	Grin2b	8.28416	0	67.6307	1.17936	2.35621	0.0410069	0.879177	0.0176702	0.00346585	0	0
VLMC	Astrocyte	Igf2	Igf1r	8.37398	0	65.9347	2.00716	2.56693	0.0384763	0.877821	0.0130209	0.00347012	0	0
SMC	SMC	Col4a2	Itga1_Itgb1	8.28248	0	67.868	1.17766	1.66377	0.0288566	0.879363	0.0798504	0.00347012	0	0
Neuron_Serotonin	Neuron_Dopamine	L1cam	Cntn1	8.28148	0	66.7137	0.962504	1.47965	0.0400193	0.87845	0.0886912	0.00347439	0	0
OPC-Oligo	Neuron_GABA	Il1rapl1	Ptprs	8.27995	0	68.1644	0.549762	0.716836	0.0163074	0.879594	0.0886912	0.00348722	0	0
Neuron_Dopamine	Other	Hsp90aa1	Egfr	8.27929	0	68.2909	1.59068	1.99699	0.0329114	0.879692	0.0390921	0.00349151	0	0
Neuron_Dopamine	Microglia	Psap	Lrp1	8.27726	0	68.421	0.564058	0.972595	0.00802845	0.879792	0.389414	0.00350008	0	0
Astrocyte	Neuron_Serotonin	Ncam1	Gfra1	8.27643	0	66.1357	1.17472	2.08224	0.0367462	0.877984	0.0329505	0.00350437	0	0
Neuron_Dopamine	Neuron_Glutamate	Fgf14	Fgfr2	8.34942	0	65.87	0.425818	-0.575067	0.012757	0.877768	0.660215	0.00350866	0	0
Neuron_Dopamine	Neuron_Dopamine	Nlgn2	Nrxn1	8.51543	0	65.8676	0.700749	0.393276	0.020308	0.877767	0.132986	0.00351511	0	0
Neuron_Dopamine	Neuron_Dopamine	Nrxn1	Nlgn2	8.51543	0	65.8676	0.700749	0.393276	0.020308	0.877767	0.132986	0.00351511	0	0
Astrocyte	Other	Ncam1	Fgfr2	8.27283	0	66.0649	0.557117	0.822205	0.0133128	0.877927	0.0886912	0.00351726	0	0
VLMC	Endothelial	App	Aplp2	8.27217	0	68.31	0.0274165	0.218329	0.00702296	0.879706	0.897095	0.00352156	0	0
Endothelial	Peri_Ntrk2zero	Ptn	Sdc2	8.27209	0	68.2337	0.89956	1.71331	0.0120031	0.879647	0.112953	0.00352586	0	0
Neuron_Glutamate	Microglia	Edil3	Itgb5	8.2808	0	65.8443	1.58428	3.00358	0.0372333	0.877748	0.0150859	0.00352586	0	0
Neuron_Glutamate	OPC-Oligo	Dscam	Dcc	8.27094	0	67.6217	0.628332	0.439434	0.026382	0.87917	0.119531	0.00353017	0	0
Neuron_GABA	VLMC	Fgf12	Fgfr2	8.27018	0	66.3055	0.591188	1.63899	0.015722	0.878122	0.0886912	0.00353448	0	0
Other	Neuron_Serotonin	Lama2	Rpsa	8.26582	0	67.6371	0.965714	0.388931	0.0117545	0.879182	0.134187	0.00355174	0	0
Microglia	SMC	Psap	Sort1	8.26562	0	66.6169	0.638219	1.84945	0.00994121	0.878372	0.211203	0.00355606	0	0
OPC-Oligo	Neuron_Glutamate	Il1rapl1	Ptprs	8.26562	0	67.909	0.545753	0.731757	0.0162463	0.879395	0.0886912	0.00356039	0	0
Peri_Ntrk2zero	OPC-Oligo	Vtn	Itgav_Itgb8	8.51727	0	65.7577	2.033	3.8587	0.0429709	0.877677	0.00781092	0.00356039	0	0
Astrocyte	Microglia	Vcl	Itgb5	8.27606	0	65.7501	1.71338	3.67277	0.0262214	0.877671	0.0287232	0.00356471	0	0
Endothelial	Peri_Ntrk2+	Fn1	Sdc2	8.26374	0	68.0095	1.43767	4.43062	0.0494	0.879473	0.00416021	0.00357338	0	0
Neuron_Dopamine	VLMC	Cntn1	Notch2	8.26353	0	66.3672	1.44958	2.70617	0.0339882	0.878171	0.0226289	0.00357771	0	0
Peri_Ntrk2+	Other	App	Lrp1	8.26166	0	67.9227	0.225112	0.321244	0.00742794	0.879405	0.478556	0.00358205	0	0
Other	Neuron_Serotonin	Ptn	Ncl	8.26082	0	66.7876	0.622784	0.513899	0.0105685	0.878509	0.173642	0.00358639	0	0
Neuron_GABA	Neuron_Dopamine	Cntn1	Nrcam	8.26081	0	67.9044	0.680978	0.214251	0.0244922	0.879391	0.195413	0.00359073	0	0
Neuron_GABA	Neuron_Dopamine	Nxph1	Nrxn1	8.50736	0	65.6886	0.716299	1.68875	0.0300563	0.877621	0.0886912	0.00359073	0	0
OPC-Oligo	Neuron_Dopamine	Ncam1	Fgfr2	8.28968	0	65.675	0.552577	0.244146	0.0132342	0.877609	0.183343	0.00359508	0	0
Astrocyte	Endothelial	Gnai2	Igf1r	8.56262	0	65.6582	0.457909	2.20819	0.00844284	0.877596	0.338471	0.00359942	0	0
Neuron_Dopamine	VLMC	Calr	Lrp1	8.25863	0	66.6487	0.776082	1.50883	0.00989629	0.878398	0.213674	0.00359942	0	0
Neuron_Dopamine	Neuron_Dopamine	Ncam1	Fgfr2	8.28818	0	65.6554	0.55224	0.120259	0.0132303	0.877593	0.237375	0.00360377	0	0
Neuron_Glutamate	SMC	Gnas	Adcy9	8.25844	0	66.1435	0.447701	1.16134	0.0100551	0.877991	0.203875	0.00360377	0	0
Peri_Ntrk2+	Neuron_GABA	App	Grm7	8.25787	0	67.8644	-0.0528712	-0.343696	0.00858802	0.87936	1	0.00360813	0	0
Peri_Ntrk2+	Neuron_Serotonin	Col4a1	Cd47	8.25624	0	68.1546	0.853249	1.43239	0.0175558	0.879586	0.0886912	0.0036212	0	0
Peri_Ntrk2zero	SMC	Lamc1	Dag1	8.256	0	67.7514	1.19976	3.17957	0.0173463	0.879271	0.0886912	0.00362556	0	0
OPC-Oligo	Neuron_Serotonin	Nrxn2	Nlgn1	8.25552	0	66.7617	0.458393	0.598482	0.0145458	0.878488	0.0886912	0.00363211	0	0
Neuron_Serotonin	OPC-Oligo	Nlgn1	Nrxn2	8.25552	0	66.7617	0.458393	0.598482	0.0145458	0.878488	0.0886912	0.00363211	0	0
Neuron_GABA	Neuron_Serotonin	Nrxn1	Nlgn2	8.46814	0	65.6089	0.693766	0.479406	0.0202283	0.877555	0.108427	0.00363648	0	0
Neuron_Serotonin	Neuron_GABA	Nlgn2	Nrxn1	8.46814	0	65.6089	0.693766	0.479406	0.0202283	0.877555	0.108427	0.00363648	0	0
Other	Neuron_Dopamine	Ptn	Ptprz1	8.25433	0	66.6646	0.930481	0.298598	0.018506	0.87841	0.163243	0.00364304	0	0
Neuron_Glutamate	SMC	Timp2	Itgb1	8.2532	0	66.2563	0.839658	2.13833	0.0123077	0.878082	0.103013	0.00364742	0	0
VLMC	Astrocyte	Lama1	Sdc4	8.25156	0	66.4225	3.671	7.21821	0.210113	0.878216	4.20777e-07	0.0036518	0	0
OPC-Oligo	Peri_Ntrk2+	App	Aplp2	8.24974	0.01	65.6118	0.0396505	0.721583	0.00674556	0.877558	1	0.00365618	0.01	0.015071
Astrocyte	Neuron_Dopamine	Ncam1	Gfra1	8.24936	0	65.6043	1.16606	2.28513	0.036451	0.877551	0.0206618	0.00366056	0	0
Astrocyte	Other	Ncam1	Ptpra	8.24848	0	65.5871	0.550678	0.945422	0.0133623	0.877537	0.0886912	0.00366495	0	0
Other	Microglia	Calr	Lrp1	8.24827	0	67.9587	0.804668	2.14935	0.0100908	0.879433	0.201468	0.00366934	0	0
Other	Microglia	Lama2	Rpsa	8.24674	0	67.3534	0.956737	0.800751	0.0117052	0.878958	0.124029	0.00367813	0	0
Neuron_Glutamate	Neuron_GABA	Cntn1	Nrcam	8.2452	0	67.504	0.676222	0.493276	0.0243478	0.879077	0.105184	0.00369133	0	0
Neuron_Serotonin	Peri_Ntrk2zero	Pdgfa	Pdgfrb	8.48522	0	65.4717	1.67246	2.60702	0.0307646	0.877443	0.0346789	0.00369573	0	0
VLMC	SMC	Gnas	Adcy9	8.24472	0	65.9564	0.44036	1.24299	0.0100267	0.877839	0.205393	0.00370014	0	0
Neuron_GABA	Neuron_Dopamine	Ncam1	Ptprz1	8.24409	0	66.5203	0.824727	0.0934367	0.0238556	0.878295	0.250797	0.00370455	0	0
Astrocyte	Peri_Ntrk2+	Ptn	Sdc2	8.24315	0	67.691	0.89081	1.47818	0.0119077	0.879224	0.116448	0.00371779	0	0
VLMC	SMC	Col4a1	Itga1_Itgb1	8.2418	0	67.1244	1.19096	2.10375	0.0282431	0.878777	0.0505559	0.00372221	0	0
Astrocyte	Neuron_Serotonin	Ncam1	Fgfr2	8.24163	0	65.4526	0.54725	0.27777	0.0131894	0.877427	0.170882	0.00372664	0	0
OPC-Oligo	Neuron_Serotonin	Il1rapl1	Ptprs	8.23918	0	67.4381	0.53835	0.445967	0.0161336	0.879025	0.117571	0.00373549	0	0
Neuron_Serotonin	Neuron_Serotonin	Nlgn2	Nrxn1	8.44774	0	65.3642	0.689511	0.272856	0.0201528	0.877354	0.172852	0.00373771	0	0
Neuron_Serotonin	Neuron_Serotonin	Nrxn1	Nlgn2	8.44774	0	65.3642	0.689511	0.272856	0.0201528	0.877354	0.172852	0.00373771	0	0
Microglia	VLMC	Calr	Lrp1	8.23841	0	66.2643	0.769317	2.42	0.00983921	0.878088	0.217554	0.00373992	0	0
Peri_Ntrk2+	VLMC	Sparc	Fgfr1	8.23828	0	67.8686	1.23037	2.50684	0.0178381	0.879363	0.0886912	0.00374435	0	0
VLMC	Neuron_GABA	App	Aplp2	8.23765	0.001	67.7151	0.0140697	-0.628106	0.0069618	0.879243	1	0.00374879	0.001	0.00151712
Astrocyte	Endothelial	Lama2	Rpsa	8.2371	0	67.8473	0.871436	1.0622	0.011791	0.879346	0.120817	0.00375767	0	0
VLMC	Neuron_Dopamine	App	Aplp1	8.23653	0	67.6958	0.236483	-0.5382	0.0108746	0.879228	0.694667	0.00376211	0	0
Astrocyte	SMC	Apoe	Lrp1	8.46104	0	65.3003	1.09807	2.28337	0.0144929	0.877302	0.0886912	0.00377546	0	0
Endothelial	SMC	Sema7a	Itga1_Itgb1	8.2356	0	67.0113	1.40795	4.01176	0.0938523	0.878687	0.00285587	0.00377991	0	0
Astrocyte	VLMC	Apoe	Abca1	8.45885	0	65.2524	1.68619	3.37457	0.0354944	0.877262	0.0184585	0.00377991	0	0
Astrocyte	Other	Ncam1	Cacna1c	8.23458	0	65.3142	0.443685	0.529092	0.0122038	0.877313	0.106173	0.00379329	0	0
Neuron_Dopamine	Neuron_GABA	Nrxn1	Nlgn3	8.48577	0	65.2097	0.669813	0.502937	0.0233701	0.877227	0.102542	0.00380446	0	0
Neuron_GABA	Neuron_Dopamine	Nlgn3	Nrxn1	8.48577	0	65.2097	0.669813	0.502937	0.0233701	0.877227	0.102542	0.00380446	0	0
VLMC	Neuron_Serotonin	Col4a6	Cd47	8.23295	0	67.775	2.3325	3.62431	0.0591548	0.87929	0.00170275	0.00381116	0	0
Endothelial	Neuron_Dopamine	App	Lrp1	8.29438	0	65.1715	0.395873	-0.130252	0.00712707	0.877195	0.530491	0.00382012	0	0
Endothelial	Neuron_Glutamate	Bsg	Slc16a7	8.85876	0	65.1591	1.04192	4.45811	0.0271044	0.877185	0.0596976	0.0038246	0	0
Other	Neuron_GABA	Ptn	Ncl	8.23135	0	66.2295	0.613185	0.542781	0.0104802	0.87806	0.178424	0.00382908	0	0
Neuron_Glutamate	Neuron_Glutamate	Nrxn1	Nlgn3	8.53886	0	65.1525	0.675325	0.767427	0.0233496	0.87718	0.0886912	0.00383132	0	0
Neuron_Glutamate	Neuron_Glutamate	Nlgn3	Nrxn1	8.53886	0	65.1525	0.675325	0.767427	0.0233496	0.87718	0.0886912	0.00383132	0	0
Astrocyte	OPC-Oligo	Ncam1	Ptpra	8.23049	0	65.234	0.544754	1.02054	0.0132903	0.877247	0.0886912	0.00383805	0	0
Peri_Ntrk2+	OPC-Oligo	Vtn	Itgav_Itgb8	8.46598	0	65.1512	2.01755	2.83389	0.0425746	0.877179	0.00811156	0.00383805	0	0
VLMC	Other	Lama2	Dag1	8.22555	0	66.5359	1.43004	2.16688	0.0185552	0.878307	0.0886912	0.00385153	0	0
Neuron_GABA	Other	Fgf12	Fgfr2	8.22389	0	65.4061	0.57655	1.15373	0.0155087	0.877389	0.0886912	0.00385603	0	0
Neuron_Glutamate	Neuron_Serotonin	Shh	Scube2	0.56002	0	0.311272	0.114738	-0.0404192	0.0251371	0.330501	0.582098	0.00385616	0	0
Endothelial	Peri_Ntrk2+	Ptn	Sdc2	8.22348	0	67.3867	0.886148	1.3969	0.0118541	0.878984	0.118478	0.00386503	0	0
VLMC	Endothelial	Lama1	Itga6_Itgb1	8.22343	0	65.8856	2.59688	5.60776	0.0694803	0.877781	0.000749713	0.00386954	0	0
Neuron_Serotonin	OPC-Oligo	Nlgn1	Nrxn1	8.22298	0	66.1476	0.126361	-0.0176353	0.00987701	0.877994	0.548523	0.0038763	0	0
OPC-Oligo	Neuron_Serotonin	Nrxn1	Nlgn1	8.22298	0	66.1476	0.126361	-0.0176353	0.00987701	0.877994	0.548523	0.0038763	0	0
Neuron_Serotonin	Microglia	Ncam1	Ptpra	8.26638	0	65.0557	0.543072	1.29412	0.013254	0.8771	0.0886912	0.00387855	0	0
Microglia	Peri_Ntrk2zero	App	Grm7	8.4706	0	65.0472	-0.196268	-0.0537977	0.00823151	0.877093	1	0.00388758	0	0
Other	SMC	Col8a2	Itga1_Itgb1	8.21992	0	66.7248	5.556	5.56895	0.170572	0.878459	2.56199e-06	0.0038921	0	0
Astrocyte	VLMC	Ncam1	Robo1	8.22043	0	65.0365	0.507137	0.336939	0.0146865	0.877084	0.15047	0.00389662	0	0
SMC	Neuron_Serotonin	App	Dcc	8.21781	0	66.7259	0.00818336	-0.924292	0.0112355	0.878459	1	0.00390115	0	0
Neuron_Dopamine	Neuron_Dopamine	App	Lrp1	8.28115	0	65.0023	0.390293	-0.402881	0.00710857	0.877055	0.578781	0.00390115	0	0
VLMC	Endothelial	Bmp7	Eng	8.21772	0	66.1633	3.07035	6.72917	0.16723	0.878007	2.94241e-06	0.00390567	0	0
Astrocyte	Neuron_Serotonin	Bcan	Nrcam	8.21487	0	66.3245	1.62131	2.76349	0.0605234	0.878137	0.00667792	0.00392381	0	0
Neuron_GABA	SMC	App	Aplp2	8.21455	0.005	65.7838	0.020868	-0.193181	0.00676324	0.877698	1	0.00392834	0.005	0.00755501
Peri_Ntrk2zero	VLMC	Sparc	Fgfr1	8.21408	0	67.4711	1.2251	2.42894	0.0177336	0.879051	0.0886912	0.00393289	0	0
Neuron_GABA	Neuron_Dopamine	Nrxn1	Nlgn2	8.43785	0	64.9464	0.684531	0.456464	0.020024	0.877009	0.114602	0.00393516	0	0
Neuron_Dopamine	Neuron_GABA	Nlgn2	Nrxn1	8.43785	0	64.9464	0.684531	0.456464	0.020024	0.877009	0.114602	0.00393516	0	0
Neuron_Serotonin	VLMC	Calr	Lrp1	8.21399	0	65.7999	0.761143	1.45589	0.00977026	0.877711	0.222225	0.00393743	0	0
Other	Astrocyte	Ptn	Sdc4	8.21371	0	65.8955	1.78624	2.8044	0.0297658	0.877789	0.0402082	0.00394198	0	0
Astrocyte	Neuron_Glutamate	Apoe	Sorl1	8.44423	0	64.9317	1.3162	2.65741	0.0292214	0.876997	0.043837	0.00394653	0	0
Other	Astrocyte	Psap	Lrp1	8.2125	0	67.2591	0.548136	0.987924	0.00789211	0.878884	0.407126	0.00394653	0	0
Neuron_GABA	Endothelial	Gnai2	Igf1r	8.52989	0	64.9165	0.446907	1.24274	0.00834747	0.876984	0.349265	0.00395564	0	0
VLMC	Endothelial	Col1a2	Itga1_Itgb1	8.2114	0	65.7195	2.28648	3.9883	0.0302651	0.877646	0.0166832	0.00395564	0	0
OPC-Oligo	OPC-Oligo	Tgfa	Erbb4	8.24736	0	64.9078	1.32494	1.49567	0.0542899	0.876977	0.0886912	0.00396475	0	0
Neuron_Serotonin	Peri_Ntrk2+	Pdgfa	Pdgfrb	8.43689	0	64.8985	1.65869	1.73234	0.0304953	0.876969	0.06952	0.00396932	0	0
Neuron_Glutamate	VLMC	Hsp90b1	Lrp1	8.21033	0	65.7303	0.661007	1.25266	0.00901744	0.877655	0.280434	0.00397388	0	0
Neuron_Serotonin	Neuron_GABA	Ncam1	Fgfr2	8.25647	0	64.8559	0.540179	0.136006	0.0130692	0.876934	0.230662	0.00397845	0	0
Other	Neuron_Dopamine	Lama2	Rpsa	8.20952	0	66.7997	0.939211	0.293643	0.0116089	0.878518	0.165084	0.00398302	0	0
Peri_Ntrk2+	Other	Sparc	Fgfr1	8.20735	0	67.3575	1.22131	1.98136	0.0177037	0.878961	0.0886912	0.00398759	0	0
Peri_Ntrk2+	Endothelial	Lama2	Itga6_Itgb1	8.20569	0	65.6407	1.34876	2.18716	0.0162426	0.877581	0.0886912	0.00399675	0	0
Neuron_Dopamine	Other	Fgf13	Egfr	8.20422	0	67.1237	1.82479	2.29329	0.0575366	0.878776	0.0202705	0.00400133	0	0
Other	Microglia	App	Lrp1	8.20324	0	67.2405	0.255939	0.263813	0.00735333	0.878869	0.490789	0.00400591	0	0
Neuron_GABA	OPC-Oligo	App	Grm7	8.20233	0	65.5513	0.126744	-0.793955	0.00829531	0.877508	0.939859	0.00401508	0	0
OPC-Oligo	Microglia	Ncam1	Ptpra	8.24517	0	64.7818	0.538261	1.38337	0.0131982	0.876872	0.0886912	0.00401967	0	0
Astrocyte	Neuron_GABA	Ptn	Ptprs	8.20224	0	66.9749	0.669795	0.536439	0.0119045	0.878658	0.116545	0.00401967	0	0
Neuron_Glutamate	Neuron_Serotonin	Rims1	Slc18a2	8.20219	0	65.3517	1.87783	3.45218	0.0712981	0.877344	0.00117871	0.00402427	0	0
Neuron_GABA	Neuron_GABA	Nxph1	Nrxn1	8.42978	0	64.7698	0.700081	1.75194	0.029636	0.876862	0.0886912	0.00402427	0	0
Neuron_Dopamine	Microglia	Ncam1	Ptpra	8.24368	0	64.7626	0.537924	1.25948	0.0131943	0.876856	0.0886912	0.00402886	0	0
Microglia	Endothelial	Tgfb1	Eng	8.20035	0	65.8372	1.93014	5.37936	0.135162	0.877742	0.00028198	0.00403806	0	0
Neuron_Dopamine	Neuron_Glutamate	Fgf13	Scn8a	8.20001	0	67.051	0.905995	1.42958	0.0355288	0.878719	0.0886912	0.00404728	0	0
Neuron_Dopamine	Astrocyte	Fgf13	Fgfr2	8.19914	0	67.0359	0.828109	1.62375	0.0185562	0.878707	0.0886912	0.00405188	0	0
Neuron_Serotonin	Neuron_Dopamine	Nrxn1	Nlgn2	8.41746	0	64.7042	0.680277	0.249915	0.0199493	0.876807	0.180919	0.00405419	0	0
Neuron_Dopamine	Neuron_Serotonin	Nlgn2	Nrxn1	8.41746	0	64.7042	0.680277	0.249915	0.0199493	0.876807	0.180919	0.00405419	0	0
VLMC	Astrocyte	App	Lrp1	8.19895	0	67.0483	0.266496	0.245806	0.00733231	0.878716	0.494374	0.0040565	0	0
Neuron_Dopamine	Neuron_Dopamine	Il1rapl1	Ptprs	8.19802	0	67.1139	0.54056	0.0756955	0.0160561	0.878769	0.259199	0.00406111	0	0
VLMC	Neuron_Glutamate	App	Aplp1	8.19764	0	67.0256	0.225933	-0.513498	0.0107669	0.878698	0.673407	0.00406573	0	0
Endothelial	Other	App	Lrp6	8.27001	0	64.6744	0.521135	1.2478	0.0107153	0.876782	0.166163	0.00406573	0	0
Neuron_GABA	VLMC	App	Notch2	8.19741	0	65.4577	1.11078	1.86278	0.0181337	0.877431	0.0886912	0.00407035	0	0
Neuron_Glutamate	Neuron_Dopamine	Ncam1	Ptprz1	8.19701	0	65.8573	0.814043	-0.0287204	0.0236178	0.877758	0.312999	0.00407497	0	0
Neuron_Serotonin	Endothelial	Cntn1	Notch1	8.2161	0	64.6518	0.983897	1.95979	0.0275502	0.876764	0.0556408	0.00407497	0	0
Neuron_Serotonin	Neuron_Dopamine	Col4a4	Itgb3	0.559451	0	0.31254	0.18338	-1.50382	0.00899332	0.330951	1	0.00407641	0	0
Neuron_GABA	Neuron_GABA	Cntn1	Nrcam	8.19698	0	66.7757	0.665074	0.403898	0.0240851	0.878499	0.129758	0.00407959	0	0
Endothelial	Neuron_GABA	App	Lrp1	8.26862	0	64.6461	0.388335	-0.181983	0.00706961	0.876759	0.540378	0.00408422	0	0
Peri_Ntrk2+	Neuron_GABA	App	Dcc	8.1959	0	66.9119	0.0424794	0.096364	0.0112668	0.878608	0.833105	0.00408885	0	0
Neuron_Dopamine	Neuron_Dopamine	Slit2	Dcc	8.39459	0	64.6409	1.01905	1.12137	0.0375229	0.876754	0.0886912	0.00408885	0	0
Neuron_GABA	Neuron_Dopamine	App	Grm7	8.19577	0	65.4264	0.125352	-0.871586	0.0082795	0.877406	1	0.00409348	0	0
Other	Neuron_Dopamine	Ptn	Ncl	8.19496	0	65.5407	0.601331	0.438298	0.0103712	0.877499	0.184686	0.00409812	0	0
Endothelial	Other	Pdgfb	Lrp1	8.19441	0	66.7339	1.22551	3.19407	0.0405165	0.878466	0.0101488	0.00410276	0	0
Astrocyte	Neuron_Dopamine	Nrxn2	Nlgn1	8.37544	0	64.6169	0.457119	0.413055	0.0140785	0.876734	0.126869	0.00410508	0	0
Neuron_Dopamine	Astrocyte	Nlgn1	Nrxn2	8.37544	0	64.6169	0.457119	0.413055	0.0140785	0.876734	0.126869	0.00410508	0	0
VLMC	VLMC	Lama1	Sdc2	8.19326	0	65.3099	2.73727	5.88026	0.0804544	0.87731	0.000320103	0.00411204	0	0
OPC-Oligo	Neuron_GABA	Ncam1	Fgfr2	8.23526	0	64.5829	0.535368	0.225251	0.0130142	0.876706	0.190772	0.00411668	0	0
Neuron_GABA	Neuron_Serotonin	Fgf12	Fgfr2	8.1927	0	64.7999	0.566683	0.609292	0.015365	0.876887	0.0886912	0.00412133	0	0
Neuron_Dopamine	Neuron_GABA	Ncam1	Fgfr2	8.23377	0	64.5637	0.535031	0.101364	0.0130103	0.87669	0.246964	0.00412133	0	0
Neuron_GABA	Neuron_Serotonin	Nxph1	Nrxn1	8.40939	0	64.5283	0.695826	1.54539	0.0295254	0.87666	0.0886912	0.00413529	0	0
Other	Neuron_GABA	Alcam	Chl1	8.1915	0	64.6248	0.857574	1.73947	0.0252139	0.876741	0.0793549	0.00413529	0	0
Neuron_Serotonin	Peri_Ntrk2zero	Timp2	Itgb1	8.19146	0	66.6987	0.789379	1.39594	0.0123898	0.878438	0.100505	0.00413995	0	0
Neuron_Dopamine	Other	App	Lrp6	8.25677	0	64.5065	0.515556	0.975169	0.0106875	0.876642	0.167719	0.00413995	0	0
VLMC	Neuron_Serotonin	Igf2	Igf1r	8.30514	0	64.5	1.98509	1.61017	0.0376391	0.876637	0.0886912	0.00414461	0	0
Neuron_Dopamine	Neuron_GABA	App	Lrp1	8.25539	0	64.4783	0.382755	-0.454612	0.00705126	0.876618	0.620987	0.00415394	0	0
Neuron_Serotonin	Peri_Ntrk2+	Timp2	Itgb1	8.19106	0	66.6916	0.789252	1.2942	0.0123885	0.878432	0.100542	0.00415394	0	0
Astrocyte	Microglia	Psap	Lrp1	8.19091	0	67.0438	0.530453	1.39372	0.00786685	0.878713	0.410135	0.00415861	0	0
Neuron_Serotonin	Astrocyte	Psap	Lrp1	8.19042	0	66.9155	0.539548	0.747163	0.00785179	0.878611	0.412199	0.00416328	0	0
Astrocyte	Astrocyte	Apoe	Abca1	8.42254	0	64.4558	1.67452	3.22809	0.0350611	0.876599	0.0196289	0.00416795	0	0
Astrocyte	Neuron_Glutamate	Ptn	Ptprs	8.1879	0	66.7239	0.665786	0.55136	0.0118599	0.878458	0.118212	0.00417263	0	0
OPC-Oligo	Astrocyte	Cntn1	Ptprz1	8.38894	0	64.4436	0.977802	3.01331	0.0269418	0.876589	0.0610378	0.00417263	0	0
Microglia	Microglia	Pros1	Mertk	8.31468	0	64.4245	1.82005	4.4312	0.0518981	0.876573	0.00332205	0.00417731	0	0
VLMC	Endothelial	Lamc1	Itga1	8.18479	0	66.929	1.27199	2.20986	0.0251594	0.878622	0.0801921	0.00418667	0	0
Neuron_Dopamine	Microglia	Rims2	Abca1	8.18426	0	66.6373	1.30743	2.37627	0.0377353	0.878388	0.0168176	0.00419136	0	0
VLMC	Other	Plat	Lrp1	8.18363	0	66.5433	1.17187	2.09704	0.0203601	0.878313	0.0886912	0.00419605	0	0
Peri_Ntrk2zero	Other	Sparc	Fgfr1	8.18315	0	66.963	1.21604	1.90345	0.0176	0.878649	0.0886912	0.00420074	0	0
Endothelial	Neuron_GABA	Ptn	Ptprs	8.18256	0	66.6737	0.665133	0.455153	0.011851	0.878418	0.11866	0.00420544	0	0
Neuron_Serotonin	Neuron_Glutamate	Ncam1	Fgfr2	8.23292	0	64.3812	0.532732	0.0968514	0.0129735	0.876537	0.249425	0.00420544	0	0
Neuron_GABA	Neuron_Serotonin	Dscam	Dcc	8.18222	0	66.077	0.603629	0.325906	0.0257793	0.877937	0.153846	0.00421013	0	0
Other	SMC	Lama2	Rpsa	8.18131	0	66.3802	0.925933	0.56619	0.011536	0.878182	0.130298	0.00422424	0	0
Neuron_Dopamine	Astrocyte	Psap	Lrp1	8.1809	0	66.7674	0.535845	0.730731	0.00783441	0.878493	0.415165	0.00422895	0	0
Neuron_Glutamate	OPC-Oligo	App	Grm7	8.17943	0	65.2358	0.117109	-0.85744	0.00825539	0.877249	1	0.0042478	0	0
Neuron_GABA	Neuron_GABA	Nrxn1	Nlgn3	8.4082	0	64.2977	0.653595	0.566125	0.0230433	0.876467	0.0886912	0.00425016	0	0
Neuron_GABA	Neuron_GABA	Nlgn3	Nrxn1	8.4082	0	64.2977	0.653595	0.566125	0.0230433	0.876467	0.0886912	0.00425016	0	0
Other	Neuron_Glutamate	Ptn	Ncl	8.17919	0	65.242	0.596197	0.479631	0.0103239	0.877254	0.187395	0.00425252	0	0
VLMC	VLMC	Hsp90b1	Lrp1	8.17835	0	65.1224	0.649474	2.08654	0.00893404	0.877155	0.288529	0.00426197	0	0
Neuron_Glutamate	Other	Cntn1	Notch2	8.17823	0	66.3071	1.46524	2.08476	0.0339574	0.878123	0.032809	0.0042667	0	0
Astrocyte	Endothelial	Timp3	Kdr	8.17744	0	66.8279	1.38054	4.71835	0.0981627	0.878541	0.00329615	0.00427143	0	0
Neuron_Glutamate	Microglia	Psap	Lrp1	8.17677	0	66.8184	0.524959	0.920715	0.0078404	0.878533	0.41427	0.00427616	0	0
Astrocyte	Neuron_Dopamine	Ncam1	Fgfr2	8.17944	0	64.2319	0.527584	0.20267	0.0129434	0.876411	0.200616	0.0042809	0	0
Neuron_Glutamate	VLMC	App	Notch2	8.17451	0	65.1426	1.10115	1.79929	0.0180464	0.877172	0.0886912	0.00428564	0	0
Neuron_Glutamate	Neuron_Dopamine	App	Grm7	8.17287	0	65.1115	0.115716	-0.935071	0.00823965	0.877146	1	0.00429512	0	0
SMC	SMC	Gnas	Adcy9	8.17076	0	64.947	0.4008	0.983303	0.00987321	0.877009	0.21518	0.00430937	0	0
Endothelial	Neuron_Glutamate	App	Lrp1	8.24662	0	64.1974	0.3819	-0.145289	0.00702054	0.876382	0.548722	0.00431412	0	0
Endothelial	Neuron_Glutamate	Ptn	Ptprs	8.16822	0	66.4239	0.661124	0.470073	0.0118066	0.878217	0.120053	0.00431412	0	0
Other	Astrocyte	Gnai2	S1pr1	8.17566	0	64.1932	0.910096	1.00587	0.0272895	0.876378	0.0886912	0.00431888	0	0
Neuron_Serotonin	Neuron_Serotonin	App	Lrp1	8.19144	0	64.1901	0.346411	-0.483552	0.00701974	0.876376	0.646574	0.00432363	0	0
Endothelial	SMC	Col4a2	Itga1_Itgb1	8.16409	0	65.7044	1.14582	2.06211	0.0279366	0.877633	0.052665	0.0043284	0	0
Astrocyte	Neuron_Serotonin	Ptn	Ptprs	8.16146	0	66.2612	0.658383	0.26557	0.0117777	0.878086	0.175157	0.00433793	0	0
Neuron_GABA	Endothelial	Cntn3	Ptprg	8.48219	0	64.1536	0.824183	2.93707	0.0316691	0.876345	0.0690517	0.0043427	0	0
Peri_Ntrk2zero	Neuron_Serotonin	Col4a1	Cd47	8.15918	0	66.5722	0.828928	1.49304	0.0171482	0.878336	0.0886912	0.00435702	0	0
OPC-Oligo	Neuron_Serotonin	Ptn	Ncl	8.15795	0	65.3361	0.598424	-0.169731	0.0103388	0.877331	0.40266	0.00436658	0	0
OPC-Oligo	Neuron_Glutamate	Ncam1	Fgfr2	8.21171	0	64.1102	0.527921	0.186096	0.0129189	0.876308	0.207472	0.00436658	0	0
Neuron_Serotonin	Other	Hsp90b1	Lrp1	8.15778	0	66.0864	0.664703	0.717752	0.00906629	0.877944	0.27653	0.00437137	0	0
Neuron_Dopamine	VLMC	Dlk1	Notch2	8.15761	0	64.9102	2.46615	4.60126	0.116262	0.876979	5.2641e-05	0.00437615	0	0
Neuron_Dopamine	Neuron_Glutamate	Ncam1	Fgfr2	8.21021	0	64.0911	0.527584	0.0622087	0.0129151	0.876292	0.26583	0.00438094	0	0
Neuron_Glutamate	SMC	Sorbs1	Itga1	8.15714	0	65.5773	0.747542	0.0218701	0.0184831	0.877529	0.284784	0.00438094	0	0
VLMC	Neuron_Dopamine	Ptn	Sdc3	8.66919	0	64.0688	0.95411	1.50018	0.0153962	0.876273	0.0886912	0.00438574	0	0
Other	SMC	Sorbs1	Itga1	8.15671	0	65.5695	0.747396	1.08685	0.0184809	0.877523	0.0886912	0.00438574	0	0
Peri_Ntrk2+	Neuron_Dopamine	Col4a1	Cd47	8.15657	0	66.4881	0.821651	1.35459	0.0171265	0.878269	0.0886912	0.00439053	0	0
Microglia	SMC	C1qb	Lrp1	8.35734	0	64.0656	2.35331	5.767	0.0599198	0.876271	0.00160919	0.00439053	0	0
Endothelial	Neuron_Dopamine	Fn1	Sdc2	8.15559	0	66.1077	1.40781	3.78056	0.0480186	0.877962	0.00478599	0.00439533	0	0
Neuron_GABA	Neuron_Serotonin	Nlgn3	Nrxn1	8.3878	0	64.0579	0.64934	0.359576	0.0229573	0.876264	0.142893	0.00439773	0	0
Neuron_Serotonin	Neuron_GABA	Nrxn1	Nlgn3	8.3878	0	64.0579	0.64934	0.359576	0.0229573	0.876264	0.142893	0.00439773	0	0
Other	VLMC	Ptn	Sdc2	8.15541	0	64.7918	0.852507	1.46645	0.0113976	0.87688	0.135745	0.00440013	0	0
Neuron_Dopamine	Neuron_Glutamate	App	Lrp1	8.23339	0	64.0308	0.37632	-0.417918	0.00700232	0.876241	0.59148	0.00440493	0	0
OPC-Oligo	OPC-Oligo	Nrxn2	Nlgn1	8.153	0	65.3109	0.436948	1.30186	0.0142297	0.87731	0.0886912	0.00441214	0	0
OPC-Oligo	OPC-Oligo	Nlgn1	Nrxn2	8.153	0	65.3109	0.436948	1.30186	0.0142297	0.87731	0.0886912	0.00441214	0	0
Neuron_Serotonin	Neuron_Dopamine	Il1rapl1	Ptprs	8.15262	0	66.3973	0.53095	-0.0322885	0.0158846	0.878196	0.315063	0.00442417	0	0
VLMC	Other	Ptn	Ptprs	8.66446	0	63.9554	0.729261	1.69122	0.0113678	0.876177	0.136864	0.00442898	0	0
Neuron_Serotonin	Neuron_Serotonin	Rims1	Slc18a2	8.1522	0	64.6703	1.86702	3.26759	0.0705548	0.876779	0.00189493	0.00442898	0	0
Microglia	Peri_Ntrk2+	App	Grm7	8.37651	0	63.9404	-0.216218	-0.254185	0.00809145	0.876165	1	0.0044338	0	0
Other	Astrocyte	Calr	Lrp1	8.15191	0	66.3162	0.776456	1.90749	0.00984692	0.87813	0.217003	0.00443862	0	0
OPC-Oligo	Microglia	Cd47	Sirpa	8.15983	0	63.9062	0.806587	2.40699	0.0185136	0.876136	0.0886912	0.00444586	0	0
Microglia	OPC-Oligo	Sirpa	Cd47	8.15983	0	63.9062	0.806587	2.40699	0.0185136	0.876136	0.0886912	0.00444586	0	0
OPC-Oligo	Neuron_Dopamine	Ptn	Ptprz1	8.15146	0	65.2158	0.906121	-0.385032	0.0181038	0.877232	0.564435	0.00444827	0	0
Peri_Ntrk2zero	Other	App	Lrp1	8.15	0	65.9489	0.178098	0.269193	0.00721208	0.877833	0.515368	0.00445793	0	0
VLMC	Peri_Ntrk2zero	Cxcl12	Itgb1	8.14867	0	66.0519	1.01511	0.998395	0.0245362	0.877916	0.0886912	0.00447728	0	0
VLMC	Peri_Ntrk2+	Cxcl12	Itgb1	8.14827	0	66.0448	1.01499	0.896648	0.0245336	0.877911	0.0886912	0.00448213	0	0
VLMC	Other	Psap	Lrp1	8.1469	0	65.8941	0.471702	0.865106	0.00773194	0.877788	0.430015	0.00448697	0	0
Peri_Ntrk2zero	Neuron_GABA	App	Grm7	8.1462	0	65.8922	-0.0998844	-0.395747	0.00833845	0.877787	1	0.00449182	0	0
Neuron_Dopamine	Neuron_Glutamate	Nrxn1	Nlgn3	8.42322	0	63.8219	0.651161	0.463855	0.0228728	0.876064	0.112515	0.00449425	0	0
Neuron_Glutamate	Neuron_Dopamine	Nlgn3	Nrxn1	8.42322	0	63.8219	0.651161	0.463855	0.0228728	0.876064	0.112515	0.00449425	0	0
Astrocyte	Endothelial	Sparc	Eng	8.14595	0	64.8159	1.15731	3.51411	0.030729	0.8769	0.0348163	0.00449667	0	0
Neuron_Glutamate	Astrocyte	Fgf14	Fgfr1	8.39529	0	63.8144	0.775616	1.59424	0.0174348	0.876058	0.0886912	0.00451611	0	0
Peri_Ntrk2+	Neuron_Glutamate	Col4a1	Cd47	8.14481	0	66.2916	0.817921	1.37947	0.0170759	0.87811	0.0886912	0.00451611	0	0
Other	Neuron_Dopamine	App	Aplp1	8.14445	0	66.249	0.197713	-0.762058	0.0106422	0.878076	0.91	0.00452097	0	0
Neuron_GABA	Astrocyte	Fgf14	Fgfr1	8.3941	0	63.8005	0.775381	1.67183	0.017431	0.876046	0.0886912	0.00453071	0	0
Neuron_Dopamine	Peri_Ntrk2zero	Timp2	Itgb1	8.14419	0	65.9841	0.777422	1.35158	0.0122571	0.877861	0.104514	0.00453071	0	0
Neuron_Dopamine	Peri_Ntrk2+	Timp2	Itgb1	8.14379	0	65.9771	0.777296	1.24984	0.0122558	0.877856	0.104584	0.00453558	0	0
Neuron_Serotonin	Neuron_Glutamate	Ncam1	Ptpra	8.20161	0	63.7503	0.52174	0.326639	0.012988	0.876003	0.153675	0.00455021	0	0
Endothelial	Neuron_Serotonin	Ptn	Ptprs	8.14179	0	65.9633	0.653721	0.184283	0.0117247	0.877844	0.208197	0.00455021	0	0
Neuron_GABA	Astrocyte	Nrg3	Egfr	8.31994	0	63.7156	1.32385	1.90406	0.0410959	0.875973	0.0483201	0.00456976	0	0
Neuron_GABA	VLMC	Ncam1	Fgfr2	8.13519	0	64.4631	0.530073	1.07623	0.01299	0.876606	0.0886912	0.00457955	0	0
Astrocyte	Neuron_Dopamine	Ptn	Sdc2	8.13501	0	65.7982	0.860943	0.828122	0.0115747	0.87771	0.128936	0.00458445	0	0
Peri_Ntrk2zero	Astrocyte	Gnai2	S1pr1	8.14921	0	63.6747	0.901212	1.6162	0.0270691	0.875939	0.0879269	0.00458445	0	0
OPC-Oligo	Neuron_Serotonin	App	Lrp1	8.14978	0	63.6498	0.328869	-0.108511	0.00696066	0.875917	0.561778	0.00459425	0	0
Neuron_Glutamate	Microglia	Rims2	Abca1	8.13392	0	65.8724	1.29578	2.52354	0.0373021	0.87777	0.0149417	0.00459916	0	0
VLMC	Neuron_Dopamine	Col4a6	Cd47	8.13329	0	66.1178	2.3009	3.5465	0.0577083	0.87797	0.00194089	0.00460898	0	0
Astrocyte	Endothelial	Sorbs1	Itga1	8.13269	0	66.1019	0.797705	1.08313	0.0186309	0.877957	0.0886912	0.00461881	0	0
Neuron_Dopamine	Other	Hsp90b1	Lrp1	8.13257	0	65.6408	0.655616	0.709555	0.00900517	0.877582	0.281503	0.00462373	0	0
Peri_Ntrk2+	Neuron_Glutamate	App	Dcc	8.13222	0	65.9332	0.0292312	-0.158735	0.011102	0.87782	0.88971	0.00462865	0	0
Neuron_GABA	Neuron_Dopamine	Fgf12	Fgfr2	8.1305	0	63.5914	0.547017	0.534193	0.0150784	0.875867	0.0944744	0.0046385	0	0
Microglia	Neuron_Dopamine	App	Dcc	8.34508	0	63.5707	-0.1183	-0.317975	0.0107042	0.87585	1	0.00464343	0	0
Neuron_GABA	Other	Cntn1	Notch2	8.13002	0	65.5916	1.45409	1.99538	0.033591	0.877541	0.0392206	0.00464343	0	0
Peri_Ntrk2+	Neuron_Dopamine	Ntn1	Dcc	8.34481	0	63.5649	1.26517	2.39868	0.0317605	0.875845	0.0301021	0.00464836	0	0
OPC-Oligo	Neuron_GABA	Ptn	Ncl	8.12848	0	64.7901	0.588825	-0.140849	0.0102524	0.876879	0.383303	0.00464836	0	0
Astrocyte	Astrocyte	Nrxn2	Nlgn1	8.28552	0	63.5335	0.438306	0.396733	0.0138424	0.875818	0.131906	0.0046607	0	0
Astrocyte	Astrocyte	Nlgn1	Nrxn2	8.28552	0	63.5335	0.438306	0.396733	0.0138424	0.875818	0.131906	0.0046607	0	0
Peri_Ntrk2+	OPC-Oligo	App	Aplp1	8.12442	0	65.8133	0.13637	1.59254	0.0105722	0.877722	0.520231	0.00467305	0	0
Peri_Ntrk2+	Other	Ptn	Sdc2	8.41808	0	63.4994	0.892268	1.25052	0.0111703	0.875789	0.144957	0.004678	0	0
OPC-Oligo	Neuron_Glutamate	Ncam1	Ptpra	8.18041	0	63.482	0.516929	0.415883	0.0129334	0.875774	0.126083	0.00468295	0	0
Neuron_GABA	Microglia	Psap	Lrp1	8.12357	0	65.97	0.504241	0.799485	0.00774085	0.87785	0.428545	0.0046879	0	0
Neuron_GABA	Neuron_Serotonin	Rims1	Slc18a2	8.12318	0	64.2747	1.86073	3.43743	0.0701232	0.876447	0.00122063	0.00469286	0	0
Neuron_Dopamine	Neuron_Glutamate	Ncam1	Ptpra	8.17891	0	63.4631	0.516592	0.291996	0.0129295	0.875757	0.165695	0.00469782	0	0
Neuron_Glutamate	Other	Rims1	Cacna1c	8.12234	0	63.8203	0.468788	0.490984	0.0160029	0.876062	0.105813	0.00470774	0	0
Neuron_GABA	Other	Ncam1	Robo1	8.12228	0	64.2192	0.483788	-0.496515	0.0145019	0.8764	0.653286	0.0047127	0	0
VLMC	Neuron_Glutamate	Col4a6	Cd47	8.12153	0	65.9223	2.29717	3.57138	0.0575377	0.877811	0.00197335	0.00471767	0	0
OPC-Oligo	OPC-Oligo	Nlgn1	Nrxn1	8.12046	0	64.7102	0.104917	0.685746	0.00966238	0.876812	0.611662	0.00472513	0	0
OPC-Oligo	OPC-Oligo	Nrxn1	Nlgn1	8.12046	0	64.7102	0.104917	0.685746	0.00966238	0.876812	0.611662	0.00472513	0	0
Astrocyte	Microglia	Ncam1	Ptpra	8.13494	0	63.3584	0.513268	1.34189	0.0129082	0.875668	0.0886912	0.00472761	0	0
Other	Neuron_Serotonin	Fadd	Traf2	0.574867	0	0.324882	0.19341	-0.712944	0.0151511	0.335253	0.864346	0.0047371	0	0
Endothelial	Peri_Ntrk2zero	Ybx1	Notch1	8.11814	0	65.9018	1.04802	2.75373	0.021373	0.877795	0.0886912	0.00475252	0	0
Neuron_Glutamate	Astrocyte	Nlgn1	Nrxn2	8.26522	0	63.2889	0.43405	0.649725	0.0137891	0.875608	0.0886912	0.00476499	0	0
Astrocyte	Neuron_Glutamate	Nrxn2	Nlgn1	8.26522	0	63.2889	0.43405	0.649725	0.0137891	0.875608	0.0886912	0.00476499	0	0
Astrocyte	Astrocyte	Fgf14	Fgfr2	8.11756	0	65.7692	0.457578	0.520634	0.0127375	0.877686	0.0977388	0.00477249	0	0
Peri_Ntrk2zero	Other	Ptn	Sdc2	8.39774	0	63.2673	0.887448	1.46344	0.0111295	0.875589	0.146854	0.00477249	0	0
Neuron_Serotonin	Neuron_Dopamine	App	Lrp1	8.14376	0	63.2465	0.332455	-0.516936	0.00691655	0.875571	0.676193	0.00477749	0	0
Other	SMC	Col1a1	Itga1_Itgb1	8.11644	0	64.8334	3.13763	3.0971	0.0855668	0.876915	0.00278589	0.00477749	0	0
Endothelial	Neuron_Dopamine	Ptn	Sdc2	8.11533	0	65.5023	0.856281	0.746835	0.0115226	0.877468	0.130674	0.0047925	0	0
Astrocyte	Endothelial	Lama2	Itga1	8.11107	0	65.7589	1.49528	1.48651	0.0269255	0.877678	0.0886912	0.00480753	0	0
OPC-Oligo	Astrocyte	Ptn	Sdc4	8.11084	0	64.4634	1.76188	2.12077	0.0291189	0.876606	0.0445202	0.00481255	0	0
Neuron_Serotonin	Neuron_Dopamine	Ntrk3	Ptprs	8.11066	0	65.7351	0.696975	0.517828	0.0163998	0.877659	0.0984553	0.00481757	0	0
Astrocyte	Neuron_GABA	Ncam1	Fgfr2	8.12502	0	63.1639	0.510375	0.183774	0.0127282	0.8755	0.208475	0.00482259	0	0
Astrocyte	OPC-Oligo	Apoe	Vldlr	8.36355	0	63.1616	1.44278	3.31271	0.0411229	0.875498	0.0094406	0.00482761	0	0
OPC-Oligo	VLMC	Apoe	Lrp1	8.11054	0	63.8331	1.08407	1.37269	0.0141673	0.876073	0.0886912	0.00482761	0	0
Neuron_GABA	Astrocyte	L1cam	Ptprz1	8.32961	0	63.1592	1.32683	2.63677	0.0534644	0.875496	0.00899319	0.00483264	0	0
VLMC	VLMC	Apoe	Sdc2	8.1097	0	64.1661	1.21646	2.15354	0.0186624	0.876356	0.0886912	0.0048427	0	0
Astrocyte	Astrocyte	Cntn1	Nrcam	8.1079	0	64.4032	0.659592	1.48067	0.0232293	0.876555	0.0886912	0.0048679	0	0
Other	Astrocyte	App	Lrp1	8.10688	0	65.6154	0.227726	0.0219483	0.00717561	0.877561	0.521718	0.004878	0	0
Other	Neuron_Glutamate	App	Aplp1	8.10556	0	65.5931	0.187163	-0.737355	0.0105368	0.877542	0.886098	0.00488305	0	0
Endothelial	VLMC	Cxcl12	Itgb1	8.12406	0	63.0693	0.974353	3.32755	0.0234283	0.875419	0.0886912	0.00488811	0	0
Microglia	Microglia	Cfh	Itgam	8.10504	0	65.6319	3.36384	6.95172	0.226011	0.877574	2.3119e-07	0.00489316	0	0
Neuron_GABA	Other	Hsp90aa1	Egfr	8.10456	0	65.5743	1.53219	1.86974	0.0316023	0.877527	0.0522008	0.00489822	0	0
VLMC	Peri_Ntrk2+	Igf2	Igf1r	8.23542	0	63.047	1.96275	2.79788	0.0367912	0.875399	0.0159866	0.00490329	0	0
Peri_Ntrk2+	Neuron_Serotonin	App	Grm7	8.10369	0	65.4947	-0.0855467	-0.935347	0.00828814	0.877462	1	0.00490329	0	0
Neuron_Dopamine	Neuron_Serotonin	Ntn1	Dscam	8.10304	0	64.1051	1.34214	1.30362	0.0382085	0.876304	0.0886912	0.00490835	0	0
Astrocyte	Neuron_Dopamine	Vegfa	Ret	8.10198	0	64.9762	2.57757	5.75434	0.144635	0.877034	9.84569e-06	0.00491849	0	0
VLMC	VLMC	Ptn	Ncl	8.62466	0	63.0001	0.628697	2.14868	0.00996917	0.875359	0.209074	0.00492864	0	0
Endothelial	SMC	Gnai2	Adcy9	8.10151	0	64.0019	0.819506	2.79046	0.0131301	0.876217	0.0886912	0.00492864	0	0
Other	Neuron_Dopamine	Ntn1	Dscam	8.13573	0	62.9972	1.31997	1.69471	0.0375482	0.875356	0.0751316	0.0049388	0	0
Peri_Ntrk2+	Neuron_GABA	Col4a1	Cd47	8.1004	0	65.5488	0.803836	1.24871	0.0168846	0.877506	0.0886912	0.00494897	0	0
Peri_Ntrk2+	Astrocyte	Gnai2	S1pr1	8.11244	0	62.9538	0.888852	1.5835	0.0267626	0.875318	0.0886912	0.00497954	0	0
Neuron_GABA	Neuron_Glutamate	Nrxn1	Nlgn3	8.34565	0	62.9293	0.634943	0.527043	0.0225529	0.875297	0.0962278	0.00499742	0	0
Neuron_Glutamate	Neuron_GABA	Nlgn3	Nrxn1	8.34565	0	62.9293	0.634943	0.527043	0.0225529	0.875297	0.0962278	0.00499742	0	0
VLMC	Endothelial	Lama2	Itga6_Itgb1	8.09515	0	64.1142	1.31774	2.1004	0.0158649	0.876312	0.0886912	0.0050102	0	0
Peri_Ntrk2zero	Endothelial	Gpc3	Flt1	8.87681	0	62.903	1.6954	7.38101	0.0980034	0.875274	0.000757993	0.00501532	0	0
Astrocyte	Astrocyte	Psap	Lrp1	8.09455	0	65.4235	0.502241	1.15185	0.00767672	0.877403	0.437979	0.00501532	0	0
Peri_Ntrk2zero	Microglia	Vtn	Itgav_Itgb5	8.38874	0	62.8986	1.99448	4.20383	0.0411026	0.875271	0.00944455	0.00502045	0	0
Neuron_GABA	Neuron_Serotonin	Ncam1	Gfra1	8.09251	0	63.6567	1.13303	1.851	0.0353689	0.875923	0.0545356	0.00502557	0	0
OPC-Oligo	Neuron_Dopamine	Ptn	Ncl	8.0921	0	64.1163	0.576971	-0.245332	0.0101458	0.876313	0.455775	0.0050307	0	0
Neuron_Serotonin	Astrocyte	Fgf14	Fgfr1	8.31144	0	62.8395	0.758698	1.23555	0.0171685	0.875219	0.0886912	0.0050461	0	0
Neuron_GABA	Other	Ncam1	Fgfr2	8.0889	0	63.5886	0.515435	0.590969	0.0128138	0.875865	0.0887197	0.00505123	0	0
Neuron_Glutamate	VLMC	Ncam1	Fgfr2	8.08811	0	63.8205	0.519389	0.954071	0.0128605	0.876063	0.0886912	0.00505637	0	0
Neuron_Dopamine	Endothelial	Cntn1	Notch1	8.08792	0	62.9785	0.954246	1.65235	0.0268371	0.87534	0.08182	0.00506152	0	0
Neuron_GABA	Neuron_Dopamine	Vegfc	Vipr2	0.599249	0	0.327226	0.14282	-1.9279	0.0164427	0.336054	1	0.00506741	0	0
Other	Microglia	Hsp90b1	Lrp1	8.08742	0	65.3934	0.668636	1.79458	0.00897122	0.877378	0.28473	0.00507696	0	0
Astrocyte	Microglia	Serpine2	Lrp1	8.08738	0	65.3928	1.18115	2.73429	0.018697	0.877378	0.0886912	0.00508211	0	0
Other	Other	Ptn	Ncl	8.08599	0	63.4774	0.565837	0.839663	0.0100447	0.87577	0.204338	0.00508727	0	0
Other	Neuron_Dopamine	Ptn	Cdh10	8.08479	0	63.4548	0.771522	0.608691	0.016327	0.87575	0.0886912	0.00509243	0	0
Neuron_Serotonin	Other	App	Lrp6	8.11939	0	62.7641	0.457718	0.861115	0.0103988	0.875154	0.183091	0.00510275	0	0
Peri_Ntrk2zero	Neuron_GABA	App	Dcc	8.08423	0	64.9674	-0.00453386	0.044313	0.0109394	0.877026	1	0.00510275	0	0
Neuron_GABA	SMC	Gnas	Adcy9	8.08369	0	63.7587	0.354228	1.184	0.00969257	0.87601	0.227976	0.00510792	0	0
Neuron_Serotonin	Neuron_GABA	App	Lrp1	8.11801	0	62.7366	0.324917	-0.568666	0.00686079	0.87513	0.723519	0.00510792	0	0
Other	Neuron_Glutamate	S100a1	Ryr2	8.08262	0	65.0762	1.6244	3.06851	0.0641728	0.877117	0.00299742	0.00511826	0	0
Other	Microglia	Cd47	Sirpa	8.09921	0	62.7186	0.787369	2.28451	0.0181695	0.875114	0.0886912	0.00512602	0	0
Microglia	Other	Sirpa	Cd47	8.09921	0	62.7186	0.787369	2.28451	0.0181695	0.875114	0.0886912	0.00512602	0	0
Neuron_Glutamate	Astrocyte	Psap	Lrp1	8.08041	0	65.2035	0.496747	0.67885	0.00765091	0.877222	0.441834	0.0051286	0	0
OPC-Oligo	Neuron_Dopamine	App	Lrp1	8.10211	0	62.7141	0.314913	-0.141894	0.00685833	0.87511	0.58053	0.00513896	0	0
SMC	Other	App	Lrp1	8.07894	0	64.6929	0.148183	-0.0386553	0.00707473	0.876798	0.539418	0.00514415	0	0
Astrocyte	Neuron_Glutamate	Ncam1	Fgfr2	8.10147	0	62.7015	0.502928	0.144619	0.0126351	0.875099	0.22704	0.00514934	0	0
Neuron_Dopamine	Neuron_GABA	Il1rapl1	Ptprs	8.07839	0	65.0794	0.507088	0.119531	0.0155693	0.877119	0.237681	0.00514934	0	0
Neuron_Serotonin	Neuron_Glutamate	Nrxn1	Nlgn3	8.32525	0	62.6946	0.630689	0.320494	0.0224688	0.875093	0.155855	0.00515712	0	0
Neuron_Glutamate	Neuron_Serotonin	Nlgn3	Nrxn1	8.32525	0	62.6946	0.630689	0.320494	0.0224688	0.875093	0.155855	0.00515712	0	0
VLMC	Neuron_Serotonin	App	Aplp1	8.07778	0	64.96	0.19339	-0.756441	0.0104351	0.87702	0.905104	0.00515972	0	0
VLMC	Neuron_GABA	Col4a6	Cd47	8.07711	0	65.1837	2.28308	3.44062	0.0568931	0.877206	0.00208315	0.00517011	0	0
Peri_Ntrk2zero	VLMC	Vtn	Cd47	8.37735	0	62.6454	1.34657	2.74263	0.0232887	0.87505	0.0886912	0.00518051	0	0
Peri_Ntrk2zero	Neuron_Dopamine	Ntn1	Dscam	8.11789	0	62.6432	1.31406	2.76848	0.0373372	0.875048	0.0148832	0.00518571	0	0
OPC-Oligo	Neuron_Glutamate	Ptn	Ncl	8.07632	0	63.8241	0.571837	-0.203999	0.0100995	0.876066	0.427226	0.00518571	0	0
Neuron_Serotonin	Neuron_Serotonin	Ncam1	Ptpra	8.1453	0	62.6155	0.503176	0.128737	0.0127568	0.875024	0.233674	0.00519613	0	0
VLMC	Other	Col1a1	Ddr2	8.07592	0	65.1377	4.4394	6.68135	0.158912	0.877168	4.40363e-06	0.00520134	0	0
Neuron_Dopamine	Astrocyte	Nrg3	Egfr	8.22629	0	62.5968	1.30578	1.55444	0.0403743	0.875008	0.0886912	0.00520655	0	0
Neuron_Glutamate	Other	Ncam1	Robo1	8.0752	0	63.5791	0.473104	-0.618672	0.0143574	0.875857	0.653286	0.00521177	0	0
VLMC	Neuron_Dopamine	Ptn	Alk	8.60679	0	62.5713	1.16564	2.58194	0.0332111	0.874986	0.024949	0.00521699	0	0
SMC	Neuron_GABA	App	Grm7	8.07515	0	64.6373	-0.1298	-0.703595	0.00817964	0.876751	1	0.00521699	0	0
Astrocyte	Other	Apoe	Sdc2	8.33654	0	62.5691	1.25914	2.06157	0.018198	0.874984	0.0886912	0.00522221	0	0
Neuron_Serotonin	Astrocyte	Cadm3	Cadm1	8.07291	0	64.3274	0.763463	1.33498	0.0293088	0.876491	0.0886912	0.00522744	0	0
Neuron_Glutamate	Neuron_GABA	Nrxn1	Nlgn2	8.42463	0	62.5654	0.661956	0.743911	0.0192899	0.87498	0.0886912	0.00523005	0	0
Neuron_GABA	Neuron_Glutamate	Nlgn2	Nrxn1	8.42463	0	62.5654	0.661956	0.743911	0.0192899	0.87498	0.0886912	0.00523005	0	0
Neuron_Serotonin	Other	Rims1	Cacna1c	8.07235	0	63.1549	0.457973	0.306402	0.015836	0.875492	0.16038	0.00523267	0	0
Neuron_Glutamate	Other	Hsp90aa1	Egfr	8.07026	0	65.041	1.52071	1.8694	0.0313452	0.877088	0.052272	0.00524313	0	0
Neuron_GABA	Neuron_GABA	Fgf12	Fgfr2	8.07609	0	62.534	0.529808	0.515297	0.0148277	0.874953	0.0989921	0.0052536	0	0
Microglia	Peri_Ntrk2zero	Gnai2	S1pr3	8.0694	0	65.1093	1.44189	2.82088	0.0254454	0.877144	0.0765888	0.00525884	0	0
Endothelial	Other	Cxcl12	Sdc4	8.09647	0	62.5266	1.98863	4.44617	0.0696711	0.874947	0.000737777	0.00525884	0	0
Other	Peri_Ntrk2+	Slit2	App	8.06934	0	64.9666	0.53044	1.32086	0.0194157	0.877026	0.0886912	0.00526409	0	0
Peri_Ntrk2+	Astrocyte	Psap	Gpr37l1	8.0914	0	62.5184	1.57719	3.62541	0.0363271	0.874939	0.0170138	0.00526933	0	0
Astrocyte	VLMC	Mfge8	Pdgfrb	8.06911	0	64.7933	1.6844	1.44594	0.0293691	0.876882	0.0886912	0.00526933	0	0
Other	SMC	Fbln1	Itgb1	8.06864	0	62.7067	3.03513	4.63718	0.0723923	0.875104	0.000579189	0.00527983	0	0
Peri_Ntrk2+	Other	Lamc1	Dag1	8.06623	0	64.2526	1.14072	2.24896	0.0164505	0.876429	0.0886912	0.00530086	0	0
SMC	OPC-Oligo	Timp3	Ddr1	8.06747	0	62.4449	1.35039	2.76593	0.0290334	0.874875	0.0450804	0.00530086	0	0
Endothelial	Peri_Ntrk2+	Ybx1	Notch1	8.06551	0	65.0524	1.03439	2.46415	0.0210976	0.877097	0.0886912	0.00530612	0	0
Neuron_GABA	Neuron_Dopamine	Ncam1	Gfra1	8.06543	0	63.1452	1.12437	2.0539	0.0350847	0.875484	0.034899	0.00531139	0	0
VLMC	VLMC	Calr	Lrp1	8.0649	0	62.9654	0.711256	2.22277	0.00934938	0.875329	0.253286	0.00531666	0	0
Neuron_GABA	Other	Ncam1	Ptpra	8.06456	0	63.1287	0.508996	0.714186	0.0128614	0.87547	0.0886912	0.00532193	0	0
Neuron_Dopamine	Neuron_Glutamate	Il1rapl1	Ptprs	8.06406	0	64.8355	0.50308	0.134451	0.015511	0.876917	0.231239	0.00533248	0	0
Neuron_Serotonin	Neuron_Dopamine	Ncam1	Ptpra	8.13335	0	62.3747	0.499239	0.115344	0.0127078	0.874813	0.23993	0.00533776	0	0
OPC-Oligo	Other	Rtn4	Gjb2	8.06122	0	64.3787	2.9947	3.46961	0.0498608	0.876535	0.00398669	0.00534832	0	0
OPC-Oligo	Neuron_Serotonin	Ncam1	Ptpra	8.12409	0	62.3519	0.498365	0.217982	0.0127031	0.874793	0.194012	0.0053589	0	0
Neuron_Dopamine	Neuron_Serotonin	Ncam1	Ptpra	8.1226	0	62.3333	0.498028	0.0940948	0.0126994	0.874777	0.250429	0.00536948	0	0
Peri_Ntrk2zero	Neuron_Dopamine	Col4a1	Cd47	8.05951	0	64.9444	0.797329	1.41524	0.0167289	0.877007	0.0886912	0.00537478	0	0
Neuron_Serotonin	Neuron_GABA	Ncam1	Ptpra	8.13103	0	62.3278	0.498472	0.166929	0.0126982	0.874772	0.216694	0.00537478	0	0
Neuron_GABA	VLMC	Calr	Lrp1	8.05939	0	62.8606	0.709417	1.32854	0.00933382	0.875238	0.254153	0.00538008	0	0
Peri_Ntrk2+	Microglia	Vtn	Itgav_Itgb5	8.33745	0	62.3185	1.97903	3.17903	0.0407235	0.874764	0.00989409	0.00538008	0	0
Neuron_Serotonin	Neuron_Glutamate	App	Lrp1	8.09601	0	62.3012	0.318482	-0.531973	0.00681317	0.874749	0.689725	0.00538538	0	0
Other	Peri_Ntrk2zero	Ybx1	Notch1	8.05854	0	64.9283	1.02887	1.84097	0.0210573	0.876994	0.0886912	0.00539599	0	0
Other	Other	Rspo3	Sdc4	8.07653	0	62.273	3.3828	5.32579	0.158716	0.874724	5.88237e-06	0.00539599	0	0
Neuron_Serotonin	Neuron_Dopamine	Col20a1	Itga11_Itgb1	0.575717	0.008	0.330447	0.0339851	-1.11976	0.00560045	0.337148	1	0.0053977	0.008	0.0120681
Other	Peri_Ntrk2zero	Psap	Lrp1	8.05821	0	64.5917	0.502971	1.20417	0.00757913	0.876713	0.453052	0.0054013	0	0
Other	Neuron_Glutamate	Lama2	Rpsa	8.05775	0	64.5422	0.86776	0.199122	0.0112166	0.876672	0.20222	0.00540661	0	0
Neuron_GABA	Neuron_Serotonin	Ncam1	Fgfr2	8.05771	0	62.9993	0.505568	0.0465331	0.012695	0.875358	0.272562	0.00541193	0	0
SMC	Neuron_Serotonin	Col4a1	Cd47	8.0557	0	64.885	0.802974	1.0463	0.0167136	0.876958	0.0886912	0.00542257	0	0
OPC-Oligo	Other	App	Lrp6	8.07774	0	62.2358	0.440176	1.23616	0.0103113	0.874691	0.187968	0.00542257	0	0
OPC-Oligo	Neuron_GABA	App	Lrp1	8.07635	0	62.2085	0.307375	-0.193625	0.00680304	0.874667	0.591013	0.00543321	0	0
Other	Peri_Ntrk2+	Psap	Lrp1	8.05264	0	64.4956	0.501336	1.11684	0.00756784	0.876633	0.454738	0.0054492	0	0
Neuron_Glutamate	Endothelial	Gnai2	Igf1r	8.40919	0	62.1815	0.406332	1.19094	0.00799577	0.874643	0.394493	0.00545454	0	0
OPC-Oligo	VLMC	Ptn	Sdc2	8.05254	0	63.3837	0.828147	0.782815	0.0111499	0.875689	0.14592	0.00545454	0	0
Other	Peri_Ntrk2zero	Anxa1	Grm7	8.33959	0	62.1492	3.36773	4.01773	0.101997	0.874615	0.000277292	0.00546522	0	0
Endothelial	OPC-Oligo	Gnai2	Igf1r	8.05159	0	63.0653	0.321812	0.109285	0.00810942	0.875415	0.378533	0.00546522	0	0
Peri_Ntrk2zero	Microglia	Col4a2	Itgb5	8.09446	0	62.1428	1.59251	3.73031	0.0272998	0.874609	0.0405156	0.00547056	0	0
Neuron_GABA	Other	Ncam1	Cacna1c	8.05065	0	62.866	0.402003	0.297855	0.0117464	0.875242	0.163404	0.00547591	0	0
Neuron_Serotonin	VLMC	Fgf12	Fgfr2	8.04974	0	63.2968	0.54231	0.74177	0.0150086	0.875615	0.0886912	0.00548126	0	0
Astrocyte	Neuron_Glutamate	Il18	Il1rapl1	8.08158	0	62.1359	1.31504	2.91719	0.0396697	0.874603	0.0113255	0.00548126	0	0
Other	Other	Rspo3	Lrp6	8.06891	0	62.1238	2.45026	4.68623	0.0712868	0.874592	0.000639323	0.00549196	0	0
OPC-Oligo	Other	Edil3	Itgb5	8.1327	0	62.1171	1.40976	2.09525	0.0351256	0.874587	0.0320378	0.00549732	0	0
OPC-Oligo	Neuron_Dopamine	Ncam1	Ptpra	8.11214	0	62.1121	0.494428	0.204588	0.0126543	0.874582	0.1996	0.00550267	0	0
Peri_Ntrk2zero	Neuron_Glutamate	Col4a1	Cd47	8.04776	0	64.7524	0.793599	1.44012	0.0166794	0.876848	0.0886912	0.00550267	0	0
Endothelial	Neuron_Glutamate	Gnai2	Igf1r	8.04763	0	62.9912	0.320555	-0.464992	0.00809989	0.875351	0.630442	0.00550803	0	0
Neuron_Dopamine	Neuron_Dopamine	Ncam1	Ptpra	8.11065	0	62.0936	0.494091	0.0807014	0.0126505	0.874566	0.256842	0.0055134	0	0
Astrocyte	Neuron_Glutamate	Ncam1	Ptpra	8.07016	0	62.0871	0.491936	0.374407	0.0126492	0.87456	0.138619	0.00551876	0	0
Neuron_GABA	OPC-Oligo	Ncam1	Ptpra	8.04657	0	62.7888	0.503072	0.789307	0.0127922	0.875175	0.0893068	0.00552413	0	0
Peri_Ntrk2+	Neuron_Glutamate	Ptn	Cdh10	8.35449	0	62.0836	0.827056	1.28003	0.0159742	0.874557	0.0886912	0.0055295	0	0
Neuron_Serotonin	Astrocyte	Ncam1	Ptpra	8.11869	0	62.0792	0.494405	1.07677	0.0126476	0.874553	0.0933929	0.00553488	0	0
Neuron_GABA	Neuron_Glutamate	Fgf12	Fgfr2	8.05254	0	62.0763	0.522361	0.476142	0.0147192	0.87455	0.109326	0.00554025	0	0
Neuron_Dopamine	Neuron_GABA	Fgf13	Scn8a	8.04614	0	64.3936	0.866401	0.957871	0.0341207	0.876547	0.0886912	0.00555101	0	0
Peri_Ntrk2+	VLMC	Vtn	Cd47	8.32606	0	62.0676	1.33112	1.71782	0.0230739	0.874543	0.0886912	0.00556178	0	0
Neuron_Glutamate	Neuron_Serotonin	Ncam1	Gfra1	8.04543	0	63.0222	1.12235	1.72885	0.0350163	0.875378	0.0701189	0.00556178	0	0
VLMC	Peri_Ntrk2zero	App	Lrp1	8.04466	0	64.3893	0.221331	0.46205	0.00704153	0.876544	0.545329	0.00556717	0	0
OPC-Oligo	Neuron_GABA	Ncam1	Ptpra	8.10982	0	62.0655	0.493662	0.256173	0.0126448	0.874541	0.178367	0.00557257	0	0
Neuron_Dopamine	Neuron_GABA	Ncam1	Ptpra	8.10833	0	62.047	0.493325	0.132286	0.012641	0.874525	0.232419	0.00557796	0	0
Neuron_GABA	Other	Rims1	Cacna1c	8.04333	0	62.7685	0.451688	0.476239	0.0157392	0.875158	0.1093	0.00557796	0	0
Other	Neuron_GABA	Lama2	Rpsa	8.04273	0	64.3188	0.860673	0.125839	0.0111778	0.876484	0.235121	0.00558876	0	0
Neuron_Glutamate	Other	Ncam1	Fgfr2	8.04182	0	62.9548	0.504751	0.468811	0.0126861	0.875319	0.111168	0.00559416	0	0
VLMC	Astrocyte	Ptn	Sdc2	8.58221	0	61.9814	0.920535	2.25576	0.0109033	0.874467	0.156587	0.00559956	0	0
VLMC	Microglia	Sdc2	Ptprj	8.04006	0	63.2128	0.978958	2.61612	0.0179676	0.875542	0.0886912	0.00559956	0	0
VLMC	Peri_Ntrk2+	App	Lrp1	8.0391	0	64.2935	0.219695	0.374726	0.00703105	0.876463	0.546957	0.00560497	0	0
Endothelial	Endothelial	Bsg	Slc16a1	8.73131	0	61.9706	1.21958	6.86557	0.0346318	0.874457	0.0185829	0.00561038	0	0
Neuron_Glutamate	Neuron_Serotonin	Cntn1	Nrcam	8.03774	0	63.7958	0.62458	0.0531869	0.0230103	0.876042	0.269802	0.00561579	0	0
Neuron_Dopamine	Neuron_Serotonin	Il1rapl1	Ptprs	8.03762	0	64.3859	0.495677	-0.151339	0.0154034	0.876541	0.389346	0.00562121	0	0
Neuron_GABA	VLMC	Ncam1	Robo1	8.03651	0	62.5988	0.465455	0.105702	0.014136	0.87501	0.244932	0.00562662	0	0
Neuron_Serotonin	Peri_Ntrk2zero	Psap	Lrp1	8.03613	0	64.2618	0.494382	0.963407	0.00754041	0.876436	0.458818	0.00563204	0	0
Peri_Ntrk2zero	Peri_Ntrk2zero	Lama2	Dag1	8.04701	0	61.9186	1.36979	3.31999	0.0172676	0.874411	0.0828772	0.00563747	0	0
VLMC	Neuron_Serotonin	Ptn	Sdc3	8.57938	0	61.9134	0.927581	1.46794	0.0148782	0.874406	0.0886912	0.00565375	0	0
Neuron_Serotonin	Neuron_GABA	Il1rapl1	Ptprs	8.03299	0	64.3845	0.497478	0.0115466	0.0154031	0.87654	0.290251	0.00565918	0	0
Peri_Ntrk2zero	Other	Lamc1	Dag1	8.0309	0	63.7464	1.13091	2.62513	0.0163209	0.876	0.0886912	0.0056755	0	0
Neuron_Serotonin	Peri_Ntrk2+	Psap	Lrp1	8.03056	0	64.1661	0.492747	0.876083	0.00752918	0.876356	0.461062	0.00568094	0	0
Peri_Ntrk2zero	Neuron_Glutamate	Ptn	Cdh10	8.33415	0	61.8567	0.822235	1.49295	0.0159158	0.874356	0.0886912	0.00569183	0	0
Microglia	Neuron_Serotonin	Psap	Lrp1	8.02828	0	62.0737	0.53885	0.352992	0.00728366	0.874548	0.502428	0.00569183	0	0
Neuron_Glutamate	VLMC	Fgf12	Fgfr2	8.02766	0	62.9954	0.537415	0.930006	0.0149371	0.875355	0.0886912	0.00570274	0	0
Other	Peri_Ntrk2zero	Col1a2	Itga1_Itgb1	8.02749	0	64.2201	2.14805	2.9942	0.0295746	0.876401	0.0415084	0.00570819	0	0
Neuron_GABA	Astrocyte	Psap	Lrp1	8.02721	0	64.3756	0.476028	0.55762	0.00755376	0.876532	0.456621	0.00571365	0	0
Other	Peri_Ntrk2+	Col1a2	Itga1_Itgb1	8.02708	0	64.2133	2.14792	2.89245	0.0295715	0.876395	0.0415392	0.00571911	0	0
OPC-Oligo	Astrocyte	Ncam1	Ptpra	8.09748	0	61.8178	0.489594	1.16602	0.0125943	0.874321	0.0948409	0.00571911	0	0
Neuron_Dopamine	Peri_Ntrk2zero	Psap	Lrp1	8.02661	0	64.1195	0.490679	0.946975	0.00752372	0.876316	0.461799	0.00572458	0	0
Neuron_Dopamine	Astrocyte	Ncam1	Ptpra	8.09599	0	61.7994	0.489257	1.04213	0.0125906	0.874305	0.0950068	0.00572458	0	0
Other	Neuron_GABA	Fadd	Tradd	0.580549	0	0.332264	0.193719	-0.501116	0.0149752	0.337761	0.66225	0.00572796	0	0
SMC	Endothelial	Gnai2	S1pr1	8.02484	0	64.2184	0.916864	1.56136	0.0273002	0.8764	0.0886912	0.00574646	0	0
OPC-Oligo	Neuron_Glutamate	App	Lrp1	8.05435	0	61.7768	0.30094	-0.156931	0.00675582	0.874285	0.60003	0.00574646	0	0
VLMC	SMC	Lamc1	Dag1	8.0246	0	64.227	1.13539	2.87349	0.0164439	0.876407	0.0886912	0.00575193	0	0
Other	Endothelial	Alcam	Nrp1	8.0456	0	61.7755	0.853248	2.29425	0.0220795	0.874284	0.0886912	0.00575193	0	0
Peri_Ntrk2zero	Other	Nid1	Itgb1	8.02202	0	64.3503	1.50972	2.51879	0.0226324	0.876511	0.0886912	0.00577386	0	0
Neuron_Dopamine	Peri_Ntrk2+	Psap	Lrp1	8.02105	0	64.0241	0.489044	0.859651	0.00751252	0.876235	0.463782	0.00577935	0	0
Peri_Ntrk2zero	Neuron_Glutamate	App	Dcc	8.02056	0	64.0172	-0.0177821	-0.210786	0.0107794	0.87623	1	0.00578484	0	0
Astrocyte	Neuron_GABA	Il18	Il1rapl1	8.04652	0	61.6943	1.30762	2.81383	0.0393877	0.874212	0.0117259	0.00579034	0	0
Microglia	SMC	Gnai2	Ednra	8.02054	0	64.3134	1.49607	1.97673	0.0236021	0.87648	0.0886912	0.00579034	0	0
Neuron_Serotonin	Astrocyte	Fgf13	Fgfr3	8.02012	0	63.8721	2.05477	3.38451	0.0876211	0.876107	0.00138574	0.00579583	0	0
Other	Other	Efemp1	Egfr	8.01905	0	64.2449	3.8283	4.58713	0.149171	0.876422	5.51314e-05	0.00580133	0	0
Neuron_GABA	Microglia	Edil3	Itgb5	8.06813	0	61.6197	1.53417	2.96884	0.0348443	0.874145	0.0201799	0.00580133	0	0
Neuron_Serotonin	Neuron_Glutamate	Il1rapl1	Ptprs	8.01866	0	64.1433	0.493469	0.0264668	0.0153454	0.876336	0.282656	0.00580684	0	0
Neuron_Glutamate	Neuron_Dopamine	Ncam1	Gfra1	8.01835	0	62.5158	1.11369	1.93174	0.034735	0.874937	0.0453621	0.00581234	0	0
VLMC	Other	App	Notch2	8.01787	0	63.9276	1.01932	1.26454	0.0177098	0.876154	0.0886912	0.00581785	0	0
Neuron_Glutamate	Other	Ncam1	Ptpra	8.01748	0	62.4994	0.498312	0.592029	0.0127332	0.874923	0.0907987	0.00582336	0	0
VLMC	Neuron_GABA	App	Aplp1	8.01509	0	63.8797	0.176379	-0.777438	0.0102616	0.876113	0.924806	0.00583438	0	0
Neuron_Dopamine	VLMC	Inhba	Bambi	0.597129	0.001	0.334027	0.0461978	-1.03508	0.0103591	0.338353	1	0.00583804	0.001	0.00151712
Peri_Ntrk2+	Microglia	Ptn	Plxnb2	8.33034	0	61.546	1.31429	2.98611	0.0214923	0.874079	0.0886912	0.00584542	0	0
SMC	Neuron_GABA	App	Dcc	8.01318	0	63.7301	-0.0344497	-0.263535	0.0107311	0.875986	1	0.00585094	0	0
Astrocyte	Endothelial	Apoe	Scarb1	8.28887	0	61.5233	1.34954	3.76706	0.0366088	0.874059	0.0163676	0.00585094	0	0
Peri_Ntrk2zero	OPC-Oligo	App	Aplp1	8.01276	0	63.9008	0.0893563	1.54049	0.010265	0.876131	0.662199	0.00585647	0	0
Endothelial	VLMC	Pltp	Abca1	8.14331	0	61.4982	1.56902	4.96348	0.0704775	0.874036	0.00129661	0.00585647	0	0
Neuron_Glutamate	Neuron_Serotonin	Ncam1	Fgfr2	8.01063	0	62.3713	0.494884	-0.075624	0.0125685	0.87481	0.341958	0.00586753	0	0
OPC-Oligo	VLMC	Hsp90b1	Lrp1	8.01019	0	61.9252	0.58884	1.62636	0.00849542	0.874417	0.332425	0.00587306	0	0
Neuron_Glutamate	OPC-Oligo	Nrg3	Erbb3	8.43301	0	61.4729	2.32941	4.86216	0.156856	0.874014	4.15244e-05	0.00587859	0	0
Neuron_Dopamine	Neuron_Glutamate	Ntn1	Dscam	8.00716	0	62.7904	1.32155	1.45718	0.0374249	0.875177	0.0886912	0.00590076	0	0
Other	Peri_Ntrk2+	Ybx1	Notch1	8.0059	0	64.0914	1.01524	1.55139	0.0207859	0.876293	0.0886912	0.00590631	0	0
SMC	VLMC	Fgf1	Tgfbr3	8.00538	0	63.4376	1.53223	3.89434	0.0368771	0.875736	0.0157541	0.00591186	0	0
Astrocyte	Microglia	Gnai2	P2ry12	8.19216	0	61.3647	1.4649	4.35331	0.0338491	0.873917	0.0230348	0.00591741	0	0
Neuron_Glutamate	Other	Ncam1	Cacna1c	8.00357	0	62.2394	0.391319	0.175698	0.0116293	0.874694	0.212349	0.00592853	0	0
Neuron_Serotonin	Other	Fgf12	Fgfr2	8.00345	0	62.4382	0.527672	0.256511	0.014805	0.874869	0.178215	0.00593409	0	0
Peri_Ntrk2zero	Neuron_GABA	Col4a1	Cd47	8.00334	0	64.0269	0.779514	1.30936	0.0164926	0.876238	0.0886912	0.00593965	0	0
Peri_Ntrk2zero	Microglia	Ptn	Plxnb2	8.31	0	61.321	1.30947	3.19902	0.0214138	0.873877	0.0886912	0.00595079	0	0
VLMC	Astrocyte	Dcn	Egfr	8.11807	0	61.3038	3.701	6.46381	0.150449	0.873862	6.47216e-06	0.00595636	0	0
Neuron_GABA	Neuron_Serotonin	App	Lrp1	8.00108	0	61.721	0.266259	-0.849819	0.00674972	0.874235	1	0.00595636	0	0
VLMC	OPC-Oligo	App	Dcc	8.00036	0	63.6258	0.100836	-0.395312	0.0107135	0.875897	0.624143	0.00596193	0	0
Neuron_GABA	Neuron_Dopamine	Nlgn2	Nrxn1	8.309	0	61.2877	0.637793	0.440339	0.018896	0.873847	0.119327	0.00596472	0	0
Neuron_Dopamine	Neuron_GABA	Nrxn1	Nlgn2	8.309	0	61.2877	0.637793	0.440339	0.018896	0.873847	0.119327	0.00596472	0	0
Endothelial	Endothelial	Pdgfb	S1pr1	7.99972	0	63.7939	1.48921	3.87991	0.125965	0.87604	0.00190739	0.00596751	0	0
Other	OPC-Oligo	Fn1	Itgav_Itgb8	8.13918	0	61.287	1.66126	3.0469	0.0678607	0.873847	0.00317636	0.00597309	0	0
Neuron_Glutamate	OPC-Oligo	Ncam1	Ptpra	7.99949	0	62.1629	0.492388	0.66715	0.0126646	0.874627	0.092984	0.00597867	0	0
Neuron_Dopamine	OPC-Oligo	Ntn1	Unc5c	7.99901	0	62.6786	1.4088	1.90372	0.0328003	0.875079	0.0483653	0.00598984	0	0
Other	Peri_Ntrk2zero	Calr	Lrp1	7.99762	0	63.6862	0.73129	2.12373	0.00945641	0.875948	0.245029	0.00600102	0	0
Astrocyte	Neuron_GABA	Nrxn2	Nlgn1	8.09584	0	61.2484	0.398628	0.736895	0.0133446	0.873812	0.0953927	0.00600381	0	0
Neuron_GABA	Astrocyte	Nlgn1	Nrxn2	8.09584	0	61.2484	0.398628	0.736895	0.0133446	0.873812	0.0953927	0.00600381	0	0
Neuron_GABA	Other	Hsp90b1	Lrp1	7.99591	0	63.2251	0.606328	0.578747	0.00867376	0.875553	0.31387	0.00601781	0	0
Other	Peri_Ntrk2+	Fn1	Itga4_Itgb1	8.13716	0	61.2451	2.04335	3.91925	0.157528	0.873809	0.000361491	0.00601781	0	0
Neuron_GABA	Neuron_Dopamine	Ncam1	Fgfr2	7.99551	0	61.8243	0.485902	-0.0285664	0.0124583	0.874327	0.31297	0.00602341	0	0
Astrocyte	Neuron_Serotonin	Vegfa	Grin2b	7.99319	0	63.3908	1.11664	2.0158	0.0384361	0.875695	0.037561	0.00602901	0	0
VLMC	Endothelial	Col1a2	Cd93	7.99261	0	61.5546	2.82529	7.14145	0.245438	0.874087	2.34376e-06	0.00603462	0	0
Neuron_Serotonin	Neuron_Serotonin	Il1rapl1	Ptprs	7.99222	0	63.6985	0.486066	-0.259323	0.015239	0.875959	0.466513	0.00604023	0	0
Other	Peri_Ntrk2+	Calr	Lrp1	7.99206	0	63.5914	0.729655	2.03641	0.00944233	0.875867	0.246019	0.00604584	0	0
OPC-Oligo	Neuron_Dopamine	Dscam	Dcc	8.23575	0	61.2073	0.609606	2.15676	0.0238794	0.873775	0.0886912	0.00604584	0	0
Peri_Ntrk2zero	Neuron_Serotonin	App	Grm7	7.99203	0	63.5914	-0.13256	-0.987398	0.00804729	0.875867	1	0.00605146	0	0
VLMC	Endothelial	Col4a5	Itga1_Itgb1	7.99187	0	62.688	2.01808	3.71443	0.035665	0.875087	0.018149	0.00605707	0	0
Peri_Ntrk2zero	Peri_Ntrk2+	Lama2	Dag1	8.0098	0	61.1943	1.35842	3.14642	0.0170656	0.873763	0.0856912	0.00605707	0	0
SMC	VLMC	Sparc	Fgfr1	7.99167	0	63.8178	1.17675	2.03002	0.0167734	0.876061	0.0886912	0.00606269	0	0
Other	Astrocyte	Hsp90b1	Lrp1	7.99106	0	63.8129	0.640424	1.55272	0.0087544	0.876056	0.305985	0.00606832	0	0
Neuron_Serotonin	Neuron_GABA	Ntrk3	Ptprs	7.99104	0	63.7424	0.663504	0.561663	0.0159026	0.875996	0.0886912	0.00607394	0	0
Astrocyte	Astrocyte	Serpine2	Lrp1	7.99102	0	63.8123	1.15294	2.49242	0.0182451	0.876056	0.0886912	0.00607957	0	0
OPC-Oligo	Microglia	Psap	Lrp1	7.99011	0	63.8415	0.452323	0.885378	0.0074911	0.876081	0.467727	0.0060852	0	0
Neuron_GABA	Other	Timp2	Itgb1	7.98995	0	63.839	0.745362	0.799634	0.0118586	0.876079	0.11831	0.00609083	0	0
VLMC	Peri_Ntrk2zero	Igf2	Igf1r	8.14441	0	61.1503	1.93357	2.79259	0.0356844	0.873724	0.0181128	0.00609647	0	0
Neuron_Glutamate	Neuron_Dopamine	Cntn1	Ptprz1	7.98982	0	62.9391	0.841303	0.0521522	0.0263128	0.875306	0.270088	0.00609647	0	0
Neuron_GABA	Neuron_Serotonin	Cntn1	Nrcam	7.98953	0	63.1074	0.613432	-0.0361915	0.022762	0.875451	0.317517	0.0061021	0	0
Astrocyte	Astrocyte	S100a1	Trpm3	8.36958	0	61.1311	1.53703	3.51357	0.0402225	0.873706	0.0104711	0.00610774	0	0
Neuron_Glutamate	VLMC	Ncam1	Robo1	7.98943	0	61.9748	0.454771	-0.0164547	0.0139951	0.874461	0.306213	0.00610774	0	0
Neuron_Dopamine	Neuron_Serotonin	Ntn1	Dcc	7.98616	0	62.5025	1.24974	1.09168	0.0312296	0.874925	0.0886912	0.00612468	0	0
Neuron_Serotonin	OPC-Oligo	Nrg3	Erbb3	8.39915	0	61.1121	2.32287	4.60085	0.155936	0.873689	5.27702e-05	0.00613033	0	0
Other	Neuron_Serotonin	App	Aplp1	7.9857	0	63.5717	0.15462	-0.980298	0.0102121	0.87585	1	0.00613033	0	0
Other	Peri_Ntrk2+	Anxa1	Grm7	8.2455	0	61.0917	3.34778	3.81734	0.100261	0.873671	0.000469282	0.0061473	0	0
OPC-Oligo	Other	Ptn	Ncl	7.98312	0	62.0979	0.541477	0.156033	0.00982639	0.87457	0.221732	0.00615296	0	0
Neuron_Dopamine	Endothelial	Dlk1	Notch1	7.98201	0	61.5958	1.97081	3.54743	0.0918003	0.874124	0.000910671	0.00615862	0	0
OPC-Oligo	Neuron_Dopamine	Ptn	Cdh10	7.98193	0	62.0758	0.747162	-0.0749392	0.0159722	0.87455	0.341525	0.00616429	0	0
Neuron_Dopamine	Endothelial	Slit2	App	8.08941	0	60.9907	0.720017	0.865026	0.0182275	0.87358	0.0886912	0.00617562	0	0
Neuron_Glutamate	Other	Fgf12	Fgfr2	7.98137	0	62.1409	0.522777	0.444746	0.0147345	0.874608	0.117891	0.00617562	0	0
Other	Peri_Ntrk2zero	Ptn	Sdc3	7.98085	0	61.4868	0.824977	2.09976	0.0147757	0.874026	0.0886912	0.00618697	0	0
Astrocyte	Neuron_Serotonin	Ncam1	Ptpra	8.01385	0	60.9819	0.473372	0.176506	0.012424	0.873571	0.211937	0.00618697	0	0
Microglia	Neuron_Dopamine	Psap	Lrp1	7.9806	0	61.1612	0.524894	0.319608	0.00717659	0.873734	0.521293	0.00619265	0	0
OPC-Oligo	Astrocyte	S100a1	Trpm3	8.36292	0	60.9797	1.53458	3.50912	0.0401229	0.87357	0.0106197	0.00619265	0	0
Peri_Ntrk2+	SMC	Gnas	Adcy9	7.97975	0	62.3402	0.298607	0.983686	0.00947693	0.874783	0.243776	0.00620402	0	0
Endothelial	VLMC	Plat	Lrp1	7.97873	0	61.3272	1.12434	3.3069	0.0187642	0.873883	0.0886912	0.0062097	0	0
Neuron_Glutamate	VLMC	Calr	Lrp1	7.97861	0	61.3248	0.682392	1.26592	0.00910578	0.873881	0.272928	0.00621539	0	0
VLMC	Neuron_Serotonin	Vtn	Cd47	7.97829	0	63.6229	1.24627	0.940415	0.0236521	0.875894	0.0886912	0.00622678	0	0
Neuron_Glutamate	Neuron_Serotonin	App	Lrp1	7.97818	0	61.4239	0.256624	-0.913304	0.00671723	0.87397	1	0.00623247	0	0
OPC-Oligo	Neuron_Serotonin	Cntn2	Cntn1	8.02488	0	60.8637	1.12954	3.94138	0.0448023	0.873464	0.012659	0.00624388	0	0
Neuron_GABA	Neuron_GABA	Dscam	Dcc	7.97759	0	63.1103	0.560995	0.986663	0.0246219	0.875454	0.0886912	0.00624388	0	0
Neuron_Serotonin	Neuron_Glutamate	Ntrk3	Ptprs	7.9767	0	63.5036	0.659495	0.576583	0.015843	0.875792	0.0886912	0.00625529	0	0
Neuron_Dopamine	Neuron_Dopamine	Slit2	App	8.07617	0	60.8324	0.714438	0.592397	0.0181802	0.873436	0.0886912	0.006261	0	0
Other	Neuron_GABA	Ptn	Cdh10	7.97642	0	61.4029	0.744264	0.940616	0.0157991	0.873951	0.0886912	0.006261	0	0
Other	Endothelial	Timp2	Itgb1	7.97261	0	62.422	0.722991	1.48554	0.0115954	0.874855	0.128118	0.00627242	0	0
Neuron_Serotonin	Neuron_Serotonin	Fgf12	Fgfr2	7.97226	0	61.8595	0.517805	-0.287925	0.0146678	0.874359	0.487992	0.00627814	0	0
Endothelial	Other	Fn1	Tnfrsf11b	7.9715	0	62.8702	4.77286	7.49322	0.301382	0.875246	2.28665e-08	0.00628958	0	0
Endothelial	Astrocyte	Pltp	Abca1	8.107	0	60.7474	1.55735	4.817	0.0696171	0.873359	0.00135782	0.00630963	0	0
Astrocyte	Neuron_Dopamine	Ncam1	Ptpra	8.00191	0	60.7474	0.469435	0.163112	0.0123762	0.873359	0.218239	0.00630963	0	0
Neuron_Glutamate	Neuron_Dopamine	Ntrk3	Ptprs	7.96787	0	63.4812	0.663161	0.880221	0.0158375	0.875773	0.0886912	0.00631249	0	0
Neuron_Dopamine	Neuron_Glutamate	L1cam	Cntn1	7.96334	0	62.4659	0.89127	1.15699	0.0374712	0.874893	0.0886912	0.00633545	0	0
Endothelial	SMC	App	Lrp1	8.07584	0	60.7139	0.331889	0.787077	0.00663959	0.873328	0.623365	0.00633545	0	0
Neuron_Dopamine	Neuron_Serotonin	Alcam	Chl1	7.96321	0	63.118	0.814284	0.807048	0.024626	0.875461	0.0886912	0.00634694	0	0
Peri_Ntrk2+	Endothelial	Gpc3	Flt1	8.79159	0	60.7103	1.662	6.84105	0.0945872	0.873325	0.000846565	0.00634694	0	0
Astrocyte	Neuron_GABA	Ncam1	Ptpra	7.99958	0	60.7017	0.468669	0.214697	0.012367	0.873317	0.19523	0.00635844	0	0
Astrocyte	Neuron_Dopamine	Il1rapl1	Ptprs	7.96258	0	63.3978	0.490713	0.14297	0.015167	0.875701	0.22761	0.00635844	0	0
[truncated: 52,458 more rows]
